# Supplementary material for: Bisquinolinium compounds induce quadruplex-specific transcriptome changes in HeLa S3 cell lines
Source: BMC Res Notes. 2012 Mar 13;5:138. doi: 10.1186/1756-0500-5-138 (PMC3375199; doi:10.1186/1756-0500-5-138)
Supplement: Additional file 2 — Table S4 in excel-format: List of all differentially expressed genes. [file 1756-0500-5-138-S2.XLSX]

## Sheet: Significantly perturbed list
(anova P-value ≤0.05)
PhenDC3 downregulated			PhenDC3 upregulated			360A downregulated			360A upregulated			8979A downregulated			8979A upregulated
Illumina ID	Gene symbol		Illumina ID	Gene symbol		Illumina ID	Gene symbol		Illumina ID	Gene symbol		Illumina ID	Gene symbol		Illumina ID	Gene symbol
ILMN_1651378	AUP1		ILMN_1651228	RPS28		ILMN_1652280	FBXO32		ILMN_1651237	CDT1		ILMN_1651254	LPP		ILMN_1651902	RASL11A
ILMN_1651496	HIST1H2BD		ILMN_1651262	HNRPAB		ILMN_1653340	RECQL5		ILMN_1651288			ILMN_1654228	PCDHGA3		ILMN_1652445	RAC1
ILMN_1651684	KIAA0586		ILMN_1651364	PCBD2		ILMN_1653599	ATP5D		ILMN_1651513	SKIV2L2		ILMN_1657656			ILMN_1653292	PFKFB4
ILMN_1651705	CAT		ILMN_1651557	KDELC2		ILMN_1654445	LOC347292		ILMN_1652512	C21orf25		ILMN_1661055			ILMN_1655190
ILMN_1651987	C6orf129		ILMN_1651788	MAP3K11		ILMN_1655710			ILMN_1652727	GLT8D1		ILMN_1664316	CCR9		ILMN_1655444	LOC728492
ILMN_1652017	PPEF1		ILMN_1651846			ILMN_1656886	F25965		ILMN_1652786	LOC338805		ILMN_1664560	DYRK1A		ILMN_1656638	BHMT
ILMN_1652128	LMBRD1		ILMN_1651964	ABCC5		ILMN_1657624	NSFL1C		ILMN_1654396			ILMN_1671403	PCDHGA11		ILMN_1657679	VAV3
ILMN_1652379	SUCLG2		ILMN_1652123	HMGN1		ILMN_1658425	DAG1		ILMN_1654429	PMCH		ILMN_1672624			ILMN_1659354	GH2
ILMN_1652754	ZNF428		ILMN_1652434	MTHFD2L		ILMN_1658639	LOC283537		ILMN_1655557	INTS6		ILMN_1674060	FLJ42291		ILMN_1663780	WISP3
ILMN_1652777	CDC42EP2		ILMN_1652580	POLD1		ILMN_1660379	LOC150383		ILMN_1657283	ALKBH5		ILMN_1674893			ILMN_1666902	GPR114
ILMN_1652806	ATP5J		ILMN_1652749	ERF		ILMN_1661337	SRM		ILMN_1658053	DYNLRB1		ILMN_1676363	SIGLEC12		ILMN_1666933	ASH2L
ILMN_1653174	GCNT2		ILMN_1652989	NUP160		ILMN_1661595	C1orf53		ILMN_1660232	PEX5		ILMN_1676840			ILMN_1667885	BCL11B
ILMN_1653429	SLC35A3		ILMN_1653001	CABLES1		ILMN_1664242	C20orf12		ILMN_1660368	TRRAP		ILMN_1679880	THOC6		ILMN_1669362	IGFBP6
ILMN_1653529	TEX10		ILMN_1653319	MC1R		ILMN_1664718	CYP51A1		ILMN_1660832	LOC285053		ILMN_1680631			ILMN_1672076	WFDC10B
ILMN_1653618	ZZZ3		ILMN_1653342	DUS1L		ILMN_1665775	MOSC2		ILMN_1662557	FLJ12649		ILMN_1683811	TNPO3		ILMN_1673329	CTAGE6
ILMN_1654109	EGFLAM		ILMN_1653612	KCTD9		ILMN_1666632	VPS52		ILMN_1662658	PUS1		ILMN_1704496	LOC643428		ILMN_1675186	ME2
ILMN_1654516	TMPIT		ILMN_1653712	UAP1L1		ILMN_1667582	LOC646895		ILMN_1662738	ACSM3		ILMN_1708398	MGC34725		ILMN_1678422	LGP2
ILMN_1654552	MRPS31		ILMN_1653730	OXCT2		ILMN_1668714	SNF1LK2		ILMN_1662852	IQCK		ILMN_1709474	ALMS1		ILMN_1679690	IMPG2
ILMN_1654613	THRA		ILMN_1653793	PDPK1		ILMN_1670769	CENPQ		ILMN_1663132	ADCK2		ILMN_1710602	LOC650238		ILMN_1681462	REG1B
ILMN_1654629	MGC4618		ILMN_1654065	ATOH8		ILMN_1671686	EPB49		ILMN_1663313	AMY1C		ILMN_1714466			ILMN_1681638	LOC643136
ILMN_1654653	KNS2		ILMN_1654268	HMGB2		ILMN_1675701	C5orf3		ILMN_1663447	HNRPA1		ILMN_1718925	C14orf49		ILMN_1681688
ILMN_1654737	TRIM32		ILMN_1654287	ADCY9		ILMN_1676833	LOC606495		ILMN_1664028	CENPB		ILMN_1724427	OR6N2		ILMN_1683016	PLA2R1
ILMN_1654779			ILMN_1654392	KIAA0323		ILMN_1676880			ILMN_1664660	LOC729396		ILMN_1725912	KLK12		ILMN_1685465	FLJ22447
ILMN_1655011	LOC728492		ILMN_1654630	FLJ10404		ILMN_1680928	DNM3		ILMN_1665065	SERINC3		ILMN_1732923	SIPA1L2		ILMN_1687501
ILMN_1655051	LOC653333		ILMN_1655137	ZCCHC11		ILMN_1681230	MRPL4		ILMN_1665508	C10orf12		ILMN_1740233	UGT1A10		ILMN_1693131
ILMN_1655377	MRPS22		ILMN_1655154	PTBP1		ILMN_1681324	MRPL49		ILMN_1666178	TP53I13		ILMN_1741260	MDN1		ILMN_1693513
ILMN_1655433	BCKDHB		ILMN_1655206	ZBTB34		ILMN_1681890	DYNLT3		ILMN_1666552	ZNF75A		ILMN_1743137	BAT2D1		ILMN_1696424
ILMN_1655684	SARS2		ILMN_1655497	EIF4B		ILMN_1682737	CHRDL2		ILMN_1666652			ILMN_1746871	TNRC6C		ILMN_1697549	BAGE4
ILMN_1655860			ILMN_1655611	TSHZ2		ILMN_1683234	DNAJC1		ILMN_1668369	CDC37		ILMN_1750088	VRK2		ILMN_1697864	CXorf38
ILMN_1656194	TSPAN10		ILMN_1656066	TNPO2		ILMN_1683666	ING3		ILMN_1668378	SFT2D2		ILMN_1750821	BRDT		ILMN_1698085	C14orf21
ILMN_1656292	LOC388532		ILMN_1656136	STAU1		ILMN_1684447	MAMDC1		ILMN_1671004	POLG2		ILMN_1751206	MLLT10		ILMN_1701613	RARRES3
ILMN_1656293	GOSR2		ILMN_1656287	SPOCK2		ILMN_1684563	LOC139886		ILMN_1671733			ILMN_1754439			ILMN_1705985	PIGA
ILMN_1656372	PES1		ILMN_1656486	DNAJC10		ILMN_1685164	CACNB4		ILMN_1671843	PSRC1		ILMN_1757629	GJE1		ILMN_1708787	ZNF627
ILMN_1656415	CDKN2C		ILMN_1656670	HLA-G		ILMN_1685275	MCAM		ILMN_1673682	GATAD2A		ILMN_1758537	C12orf12		ILMN_1712298	ANKRD46
ILMN_1656540	RUVBL1		ILMN_1656682	AZIN1		ILMN_1685547	ZXDB		ILMN_1674366	LHX4		ILMN_1765770	SYCP2		ILMN_1713936	LOC653641
ILMN_1656621	CHMP2A		ILMN_1656822	DNM2		ILMN_1686454	TIFA		ILMN_1674437	LOC651581		ILMN_1769911	SLC38A1		ILMN_1715396	RNU56B
ILMN_1656636			ILMN_1657129	SCAP2		ILMN_1690066	TIGD2		ILMN_1675092	VLDLR		ILMN_1770701	OR52H1		ILMN_1717049	ZNF561
ILMN_1656691	FBXO4		ILMN_1657509	TSEN54		ILMN_1692790	ITGB3BP		ILMN_1676265	LEPR		ILMN_1771800	PRKCA		ILMN_1718565	CDKN1C
ILMN_1656940	ABLIM3		ILMN_1657627	CBFA2T3		ILMN_1693039	ZFPL1		ILMN_1677138	POLR2J3		ILMN_1777491			ILMN_1720242	LOC441662
ILMN_1657148	C19orf23		ILMN_1657683	C1orf198		ILMN_1693042	WDR90		ILMN_1677326	HYDIN		ILMN_1786473	FOXD4		ILMN_1720889	SC4MOL
ILMN_1657395	HMGCR		ILMN_1657771	CRTC2		ILMN_1693317	TTC15		ILMN_1677814	ABCC3		ILMN_1792423	LOC644961		ILMN_1722891
ILMN_1657446	C1orf57		ILMN_1658327	BAZ1A		ILMN_1694584	CLTCL1		ILMN_1677974	C1orf129		ILMN_1800701			ILMN_1723092	CRB3
ILMN_1658010	CENPI		ILMN_1658411	CHD4		ILMN_1694662			ILMN_1678629	DOCK7		ILMN_1800912	ZFP106		ILMN_1728048	LOC730412
ILMN_1658016	C20orf174		ILMN_1658586	LOC730012		ILMN_1694877	CASP6		ILMN_1681123	KIAA0562		ILMN_1804421	AREG		ILMN_1728907	SCAMP1
ILMN_1658144	TRIP11		ILMN_1658607			ILMN_1695585	LOC644928		ILMN_1681520	DGAT2		ILMN_1806548	LOC647855		ILMN_1730828	LOC257358
ILMN_1658206	C1orf102		ILMN_1658636	MRE11A		ILMN_1696939	LOC646268		ILMN_1681703	FOXO3A		ILMN_1806790	ROBO1		ILMN_1735229	LOC729193
ILMN_1658290	C16orf68		ILMN_1658695	CDCA1		ILMN_1697777	TSTA3		ILMN_1682736			ILMN_1807263	ZNF682		ILMN_1737965	ELOVL4
ILMN_1658399	KLRG1		ILMN_1658821	SAMD1		ILMN_1697880	PLD2		ILMN_1682864	SPSB3		ILMN_1808946	POLR2J2		ILMN_1742699	HMGA1
ILMN_1658437	SFXN4		ILMN_1658830	C10orf26		ILMN_1699887	ST14		ILMN_1683453			ILMN_1814164			ILMN_1745345	MT4
ILMN_1658702	HIST1H2BJ		ILMN_1658902	DEAF1		ILMN_1701111	KIAA1434		ILMN_1683555	LOC388153		ILMN_1816599			ILMN_1749676	KIAA1704
ILMN_1658885	DAGLBETA		ILMN_1659058	PPP1R10		ILMN_1701854	GNG5		ILMN_1683664	FAM60A		ILMN_1826609			ILMN_1750896	STX17
ILMN_1658992	DPM1		ILMN_1659086	NEFL		ILMN_1701962			ILMN_1685170	ANXA11		ILMN_1828197			ILMN_1751250
ILMN_1658995	ACOT9		ILMN_1659206	RARA		ILMN_1702837	PSMD1		ILMN_1685540	SHRM		ILMN_1832656			ILMN_1752660
ILMN_1659017	C11orf74		ILMN_1659688	LGALS3BP		ILMN_1704477	COX5A		ILMN_1686116	THBS1		ILMN_1835454			ILMN_1754423	C3orf23
ILMN_1659027	SLC2A1		ILMN_1659703	WWP2		ILMN_1705746	LSG1		ILMN_1687526			ILMN_1850574			ILMN_1756989	EPHA8
ILMN_1659411	POLR2C		ILMN_1659801	ATP6V1C1		ILMN_1706583	DLAT		ILMN_1687536			ILMN_1851063			ILMN_1762142	CDCA7
ILMN_1659523	USP39		ILMN_1659845	KIAA0355		ILMN_1707258	UCN		ILMN_1687958	SLC25A22		ILMN_1878029			ILMN_1763728	OR6C68
ILMN_1659725	EXOSC5		ILMN_1660288			ILMN_1708159	PICK1		ILMN_1689119	ZC3H5		ILMN_1884195			ILMN_1773352	CCL5
ILMN_1659843	DNAJC3		ILMN_1660359			ILMN_1708946	VPS4A		ILMN_1689953	CD81		ILMN_1903347			ILMN_1779144	CLEC2A
ILMN_1659913	ISG20		ILMN_1660426	CPSF4		ILMN_1709894	CLPX		ILMN_1690021			ILMN_1910919			ILMN_1780411	KRTAP13-3
ILMN_1660111	UCHL3		ILMN_1660551	CRAMP1L		ILMN_1711439	EMILIN1		ILMN_1690365	USP41		ILMN_1913782			ILMN_1781236
ILMN_1660549	GPR177		ILMN_1660576	LOC646604		ILMN_1717925	OPRS1		ILMN_1691458	SYPL1		ILMN_2043265	ZFP106		ILMN_1788192	ARMCX1
ILMN_1660577	ATP5G2		ILMN_1660691	RAB31		ILMN_1718128	PABPC3		ILMN_1691798	ZNF26		ILMN_2072973	TOP3A		ILMN_1791658	FLJ25076
ILMN_1660582	LIG3		ILMN_1660840	C1orf121		ILMN_1718207	SETDB1		ILMN_1691949	LOC728554		ILMN_2075818	ZNF598		ILMN_1793954	LOC729901
ILMN_1660837	CLCN3		ILMN_1660938	TOE1		ILMN_1718832	SPHAR		ILMN_1692267	B4GALT3		ILMN_2103107	ADAMDEC1		ILMN_1797794
ILMN_1660871	NEK6		ILMN_1661409	C3orf63		ILMN_1720158	ETS2		ILMN_1692916			ILMN_2172221	LOC474338		ILMN_1800659	PGM1
ILMN_1661428	ATP11C		ILMN_1661427	RFNG		ILMN_1721963	MEN1		ILMN_1692962	CTDSP2		ILMN_2251664	PQLC2		ILMN_1803862	UNQ2541
ILMN_1661490	PFDN6		ILMN_1661519	KIAA0408		ILMN_1723944	TARP		ILMN_1692978			ILMN_2274377			ILMN_1805007	SEMA4F
ILMN_1661491	SH3GL2		ILMN_1661537	LEPROT		ILMN_1724066	PLCB2		ILMN_1694708			ILMN_2275396	ADORA1		ILMN_1806123	MRPL23
ILMN_1661622	TBC1D7		ILMN_1661554	DIAPH1		ILMN_1726693	GTF2H1		ILMN_1694734	RUNX1T1		ILMN_2295918	PCNXL2		ILMN_1806306	SV2B
ILMN_1661650	SMEK2		ILMN_1661717	TFDP1		ILMN_1727041	EWSR1		ILMN_1695711	FAM105A		ILMN_2301624	MACF1		ILMN_1807525	CNTD2
ILMN_1662198	RANGAP1		ILMN_1661743			ILMN_1727218	ZBTB6		ILMN_1696186			ILMN_2341548	MYO5B		ILMN_1813239	LOC643921
ILMN_1662316	VPS33A		ILMN_1661809	PRRG4		ILMN_1728062	TLX2		ILMN_1696521	EGFR		ILMN_2346339	FOLR1		ILMN_1813259	LOC387927
ILMN_1662359	HIST1H4K		ILMN_1662187	LOC646457		ILMN_1728698	MIR16		ILMN_1696657	LRRN5		ILMN_2377459	PSCD2		ILMN_1834323
ILMN_1662848	C5orf14		ILMN_1662550	LOC390561		ILMN_1729179	SPATA5L1		ILMN_1698019	LGMN		ILMN_2390435	LHX3		ILMN_1844064
ILMN_1663220	MRPL22		ILMN_1663113	TTLL12		ILMN_1729509	C1orf43		ILMN_1698246			ILMN_3212126	LOC401847		ILMN_1858245
ILMN_1663667	FLAD1		ILMN_1663141			ILMN_1729611	REEP4		ILMN_1698324	AVPR2		ILMN_3234762			ILMN_1860963
ILMN_1663685			ILMN_1663379	FBXL15		ILMN_1730355	FGFR4		ILMN_1698605	TMEM43		ILMN_3234860			ILMN_1869390	LOC730240
ILMN_1663751	CYCSL1		ILMN_1663401	LARP6		ILMN_1731568	RAB3D		ILMN_1698725	FRMD3		ILMN_3234922	LOC728790		ILMN_1886992
ILMN_1663787	KLK3		ILMN_1663772	SIX2		ILMN_1731941	APOM		ILMN_1700448	SIM2		ILMN_3235642	LOC731751		ILMN_1900615
ILMN_1664283	C9orf75		ILMN_1663975	CNNM2		ILMN_1732375	EEFSEC		ILMN_1700679			ILMN_3237025	LOC729458		ILMN_1901023
ILMN_1664294	LEPRE1		ILMN_1664012	CANT1		ILMN_1733441	POGZ		ILMN_1700695	SLC44A1		ILMN_3237750			ILMN_1904897
ILMN_1664614	FAU		ILMN_1664016	ARHGEF18		ILMN_1733947	FKBP8		ILMN_1701340	LHX3		ILMN_3246474			ILMN_2047599	TMEM50B
ILMN_1664761	TMEM138		ILMN_1664323	MBIP		ILMN_1734736	VPS16		ILMN_1701686			ILMN_3287784			ILMN_2069067	DEFB109
ILMN_1664920	C19orf12		ILMN_1664369	DHTKD1		ILMN_1735156	SLC4A11		ILMN_1701696			ILMN_3292585	LOC401805		ILMN_2093674	GMFB
ILMN_1665033	NPR3		ILMN_1664434	TCF3		ILMN_1736112	ARHGAP10		ILMN_1703102	LOC645515					ILMN_2098126	CCL5
ILMN_1665066	C4orf14		ILMN_1664608	INPP5A		ILMN_1736628	TMEM142C		ILMN_1704286	FXYD5					ILMN_2103024	RBP5
ILMN_1665117	C6orf89		ILMN_1664756	KPNA4		ILMN_1736751	VPS26B		ILMN_1704353	IGSF3					ILMN_2145396	AKR7A3
ILMN_1665192	NUDT6		ILMN_1664776	KIAA0143		ILMN_1737344	DDX41		ILMN_1705246	LOC647942					ILMN_2164164	AICDA
ILMN_1665300	C1orf25		ILMN_1664960	KIAA0284		ILMN_1737805	TPCN1		ILMN_1706013	FTHL11					ILMN_2177832	TOR2A
ILMN_1665425	RPRM		ILMN_1665164	CTR9		ILMN_1738272	DHX36		ILMN_1708130	EHF					ILMN_2183510	ARMET
ILMN_1665559	CDK2		ILMN_1665208			ILMN_1738322	SHROOM1		ILMN_1708627	LOC653226					ILMN_2197519	ZNF627
ILMN_1665571			ILMN_1665384	SH3BP5L		ILMN_1741544	KRT38		ILMN_1708916	PDZD4					ILMN_2246410	CXCR4
ILMN_1665887	WDR61		ILMN_1665423	ZFP91		ILMN_1743032	CTSS		ILMN_1709919	PLP1					ILMN_2288740	ZNF266
ILMN_1666325	ALG10B		ILMN_1665435	GPR30		ILMN_1744251	TBXA2R		ILMN_1710378						ILMN_2319234	TTC23
ILMN_1666409	PSMB6		ILMN_1665554	BRF2		ILMN_1746661	ERCC8		ILMN_1710790						ILMN_2334303	SEC24B
ILMN_1666512	SKIV2L		ILMN_1665823			ILMN_1748290	CCDC98		ILMN_1711312	GPM6A					ILMN_2356895	MRPL42
ILMN_1666553	SLC25A19		ILMN_1665859	RAB27A		ILMN_1749162	DIO2		ILMN_1711702	CLEC2D					ILMN_2366915	SCN2A2
ILMN_1666727	ZNF586		ILMN_1666004	WASL		ILMN_1749253	TUBD1		ILMN_1711965						ILMN_2395055
ILMN_1666894	CSPG4		ILMN_1666078	HLA-H		ILMN_1750386	NPPA		ILMN_1712431	FAM113B					ILMN_2398474	RAP1B
ILMN_1666967	BRP44L		ILMN_1666122	HEG1		ILMN_1750693	SSR1		ILMN_1712913	UNC5A					ILMN_3195198	LOC729682
ILMN_1667050	PRPS1		ILMN_1666192	DCTN5		ILMN_1754051	RMI1		ILMN_1713406	LOC653635					ILMN_3223126	ECGF1
ILMN_1667670			ILMN_1666208	C14orf106		ILMN_1756880	RIBC1		ILMN_1713688	DHX32					ILMN_3236570
ILMN_1667825	MLKL		ILMN_1666376	TRIM56		ILMN_1760320	GNB1		ILMN_1713732	ABL1					ILMN_3240187	TMEM111
ILMN_1667883	THOC5		ILMN_1666444	RBMS1		ILMN_1761031	PTPDC1		ILMN_1714159	LUZP1					ILMN_3245179
ILMN_1667925	LOC644850		ILMN_1666453	STK3		ILMN_1762531	FGF9		ILMN_1714349	GLCE					ILMN_3256958
ILMN_1668469	KIAA0922		ILMN_1666482	SP2		ILMN_1763603	C14orf24		ILMN_1714449	OR5D18					ILMN_3259809
ILMN_1668484	LRRC47		ILMN_1666609	USP22		ILMN_1763972	TJP2		ILMN_1714765	LOC389599					ILMN_3263018
ILMN_1668535	JOSD1		ILMN_1666633	FLJ39653		ILMN_1764945	AP3D1		ILMN_1714861						ILMN_3264753
ILMN_1668850	PCSK9		ILMN_1666757			ILMN_1765621	HDGF		ILMN_1714965	NFKB1					ILMN_3283866
ILMN_1668932	LOC155100		ILMN_1667034	PDPR		ILMN_1768282	SNX21		ILMN_1715546						ILMN_3296087	LOC399942
ILMN_1669094	ZNF672		ILMN_1667306	RANBP10		ILMN_1769449	LOC153364		ILMN_1715583	BOP1					ILMN_3301872	LOC728380
ILMN_1669102	ATP5G2		ILMN_1667839	C14orf130		ILMN_1770338	TM4SF1		ILMN_1715638	LOC729396					ILMN_3308612
ILMN_1669210	SNORD16		ILMN_1668012	SLC25A13		ILMN_1770596			ILMN_1716060	ERC1					ILMN_3309153
ILMN_1669377	AP4B1		ILMN_1668179	HNRPF		ILMN_1771447	LOC401898		ILMN_1716591	SPRR1A					ILMN_3310588
ILMN_1670238	CDC45L		ILMN_1668185	LOC729976		ILMN_1773174	PDPK1		ILMN_1716596	NSMAF					ILMN_3310678
ILMN_1670542	AK2		ILMN_1668540	C1orf181		ILMN_1773312	INADL		ILMN_1716728	C6orf64					ILMN_3310965
ILMN_1670844	OPN3		ILMN_1668748	PCQAP		ILMN_1773493	TIMM23		ILMN_1716876	CRSP8
ILMN_1671116	C3orf21		ILMN_1668924	KIAA1446		ILMN_1773505	USP4		ILMN_1716979	GSTM4
ILMN_1671260	GPR177		ILMN_1669052	LRRC8E		ILMN_1775235	AFF3		ILMN_1718734	MLLT6
ILMN_1671437	MAP3K15		ILMN_1669167	LOC442128		ILMN_1782729	DCAL1		ILMN_1718997	LOC390956
ILMN_1671693	C18orf10		ILMN_1669308	BRPF1		ILMN_1783304	ATP1B3		ILMN_1719163	ZNF557
ILMN_1671932	SAMM50		ILMN_1669310	RHOT2		ILMN_1783350	PCNXL3		ILMN_1720124	RCC2
ILMN_1671969	LOC647115		ILMN_1669572	RNF126		ILMN_1783815	COG7		ILMN_1723686	GUCY2F
ILMN_1672176	SMPD2		ILMN_1669703	TNK2		ILMN_1784299	C19orf43		ILMN_1724194	NPEPL1
ILMN_1673252	JTV1		ILMN_1669833	APS		ILMN_1785158	HERPUD2		ILMN_1724941	CDCP1
ILMN_1673305	RHOC		ILMN_1669878	GUSB		ILMN_1785402	LTBP1		ILMN_1726114	SLC45A3
ILMN_1673363	CD97		ILMN_1670028	LPIN2		ILMN_1785785	NCOA1		ILMN_1726565	PIK3R2
ILMN_1673489	LOC648424		ILMN_1670134	FADS1		ILMN_1787280	C1orf135		ILMN_1726574	CACYBP
ILMN_1673522	MOCOS		ILMN_1670353	RAD51AP1		ILMN_1787676			ILMN_1727365
ILMN_1673548	HSPC159		ILMN_1670379	ANTXR1		ILMN_1790109	THAP8		ILMN_1728360	IXL
ILMN_1673676	SNX5		ILMN_1670420	METAP2		ILMN_1791568	CEP57		ILMN_1728663	IL17RD
ILMN_1673681	HCP1		ILMN_1670456	MGC10433		ILMN_1791873	COG1		ILMN_1729161	NOTCH1
ILMN_1673892	MGC40579		ILMN_1670545			ILMN_1792190	FUBP3		ILMN_1729197
ILMN_1674302	PPAT		ILMN_1670931	SCC-112		ILMN_1794799	LOC727815		ILMN_1729430	FBXO18
ILMN_1674650	C9orf95		ILMN_1671265	ING2		ILMN_1795325	ACTG2		ILMN_1729905	GAL3ST1
ILMN_1675007	ZSCAN5		ILMN_1671742	UPF3A		ILMN_1795561	CAMK1D		ILMN_1730291	ATP1B1
ILMN_1675038	PRMT2		ILMN_1671911	MTA1		ILMN_1795706	WNT6		ILMN_1730678	ANKRD30B
ILMN_1675756	KCNJ15		ILMN_1672405	TMED7		ILMN_1796119	C6orf113		ILMN_1732074	LOC644037
ILMN_1675852			ILMN_1672807	CA5B		ILMN_1799387	INOC1		ILMN_1732271	BTBD9
ILMN_1675857	COL4A6		ILMN_1673232	LASS1		ILMN_1800590	BBS1		ILMN_1732514	GALK2
ILMN_1676191	DARS2		ILMN_1673369	SEPHS1		ILMN_1801435			ILMN_1733295	ARS2
ILMN_1676277			ILMN_1673899	FAM57A		ILMN_1802205	RHOB		ILMN_1734428	LSM12
ILMN_1676548	BZW2		ILMN_1673944	MANBAL		ILMN_1804278	LOC388327		ILMN_1735220	CAV2
ILMN_1676555	TTC26		ILMN_1674034	H2AFY		ILMN_1804775			ILMN_1735658	RTTN
ILMN_1677385	C8orf40		ILMN_1674160	BIN1		ILMN_1805177	KIAA1772		ILMN_1736234	C1orf77
ILMN_1677483	EXOSC1		ILMN_1674551	SMAD5		ILMN_1806205			ILMN_1736441	PDXP
ILMN_1677953	OGFOD1		ILMN_1674795			ILMN_1810345			ILMN_1736461	LOC642617
ILMN_1678165	LSM7		ILMN_1674859			ILMN_1811148	BMP2K		ILMN_1738033	OR2T33
ILMN_1678423	SPA17		ILMN_1674934	FOXF2		ILMN_1813055	LOC401093		ILMN_1738062
ILMN_1678612	ANXA6		ILMN_1675124	DDX17		ILMN_1813207	MRPS9		ILMN_1738347	RNPEP
ILMN_1678833	CCR1		ILMN_1675359	NKAP		ILMN_1814044	CABIN1		ILMN_1739076	HIST1H2BO
ILMN_1678862	FUT11		ILMN_1675472			ILMN_1815261	PDIA4		ILMN_1740784	LOC390829
ILMN_1679134	C10orf86		ILMN_1675542	LOC729148		ILMN_1837643			ILMN_1740864	TREML2
ILMN_1679188	ATP5S		ILMN_1675577	C14orf172		ILMN_1838885	KIAA1632		ILMN_1741727	QPCT
ILMN_1679322	SH2D4A		ILMN_1675982	GGA3		ILMN_1842582			ILMN_1742074	C8orf76
ILMN_1679600	ACOT8		ILMN_1676055			ILMN_1849046			ILMN_1742467	LOC442213
ILMN_1679891	LOC92345		ILMN_1676468	LOC652662		ILMN_1849784			ILMN_1742922	PRIM2A
ILMN_1679920	LOC651894		ILMN_1676712	LOC645553		ILMN_1901341			ILMN_1743034	KIF1B
ILMN_1680130	DYM		ILMN_1676848	LOC728844		ILMN_1912288			ILMN_1744217	HTR7
ILMN_1680239	NUDT9		ILMN_1676899	YEATS2		ILMN_1914318			ILMN_1744244	DPAGT1
ILMN_1680314	TXN		ILMN_1677122	LOC130074		ILMN_1916256			ILMN_1744508	FAM53C
ILMN_1680364	CD109		ILMN_1677198	C1R		ILMN_2046344	NFKBIL1		ILMN_1745329	PRR14
ILMN_1680675	MRRF		ILMN_1677228			ILMN_2049063	KBTBD6		ILMN_1745593	STMN1
ILMN_1680712	RAET1E		ILMN_1677376	CHD7		ILMN_2053679	ACADM		ILMN_1746075	LOC646890
ILMN_1680967	CIP29		ILMN_1677768	POR		ILMN_2055165	MRFAP1		ILMN_1746417	FLJ20097
ILMN_1681340	C1orf41		ILMN_1678054	TRIM21		ILMN_2056687	C17orf56		ILMN_1746502	LOC399978
ILMN_1681628	ZNF277		ILMN_1678564	LOC642469		ILMN_2057826	PHF3		ILMN_1746704	TRIM8
ILMN_1681972	TMEM69		ILMN_1678669	RRM2		ILMN_2059797	NOL3		ILMN_1747598	PPP1R11
ILMN_1682428	C1orf59		ILMN_1678757	BCYRN1		ILMN_2064132	NANP		ILMN_1747911	CDC2
ILMN_1682493			ILMN_1679339	C3orf62		ILMN_2067607	TMEM106B		ILMN_1749432	MRPL32
ILMN_1682935	LYPLAL1		ILMN_1679614	RUTBC3		ILMN_2082324	SLC36A4		ILMN_1750800	ACO1
ILMN_1683059	SIRT5		ILMN_1679655	TMEM113		ILMN_2086064	SNRPC		ILMN_1751061	LOC728070
ILMN_1683175	C9orf23		ILMN_1679796	TOMM20		ILMN_2105253	ZADH1		ILMN_1751400	SCAP1
ILMN_1683471	BDH1		ILMN_1679797	ADARB1		ILMN_2106931	PPP1R15B		ILMN_1751425	KIAA1815
ILMN_1684271	ACBD6		ILMN_1680010	KIAA0753		ILMN_2120072	FLJ13305		ILMN_1753183	CDCA4
ILMN_1684306	S100A4		ILMN_1680134	CARM1		ILMN_2123730	TBC1D22B		ILMN_1755234	SSH3
ILMN_1684385	COPB2		ILMN_1680171	C2orf33		ILMN_2124790	dJ222E13.2		ILMN_1755649	SLC16A5
ILMN_1684591	ZNF434		ILMN_1680196	LAPTM4B		ILMN_2129545	GNB4		ILMN_1755710	EFNA4
ILMN_1684663	ZDHHC13		ILMN_1680453	ITM2C		ILMN_2131880	LOC84661		ILMN_1755811	FBXO4
ILMN_1685077	SNX7		ILMN_1680626	PDIA6		ILMN_2134801	AGXT2L1		ILMN_1756071	MFGE8
ILMN_1685397	ITGA3		ILMN_1680673	NT5DC1		ILMN_2153916	HSPA2		ILMN_1756669	POGK
ILMN_1685413	ALG8		ILMN_1680770	UBQLN2		ILMN_2165975	FLJ21736		ILMN_1759563	NRIP3
ILMN_1685678	EEF1B2		ILMN_1680831	BAZ1B		ILMN_2176502	UNC5B		ILMN_1761820	EDARADD
ILMN_1686082	C14orf79		ILMN_1680860	LEMD2		ILMN_2180582	PNPLA8		ILMN_1761911	SCYL1BP1
ILMN_1686194	SDCCAG10		ILMN_1681118	C1QDC1		ILMN_2183692	PHYHD1		ILMN_1762714	VGLL2
ILMN_1687711	ZNF576		ILMN_1681305			ILMN_2206098	ATG10		ILMN_1765208	GLUL
ILMN_1687785	PPA2		ILMN_1681356	PDE2A		ILMN_2207328	C18orf10		ILMN_1765633	FAM10A7
ILMN_1687864	POP5		ILMN_1681456	FOXL2		ILMN_2208812	TCP11L1		ILMN_1765725	SBDS
ILMN_1689652	RNMTL1		ILMN_1681503	MCM2		ILMN_2209027	LOC644928		ILMN_1765954	HSD17B3
ILMN_1689704	TMEM5		ILMN_1681590	LARP1		ILMN_2219246	LOC162073		ILMN_1767367
ILMN_1689712			ILMN_1681678	CTDSP1		ILMN_2221408	ARFGEF1		ILMN_1769150	THAP5
ILMN_1689774	MRFAP1L1		ILMN_1681757	FAM80B		ILMN_2223922	AGTPBP1		ILMN_1771494	LOC441108
ILMN_1690125	PDLIM7		ILMN_1682081	IBRDC3		ILMN_2224103	PAPSS1		ILMN_1772605	FRS3
ILMN_1690252	ALKBH2		ILMN_1682264	WDR68		ILMN_2246894	EDF1		ILMN_1774689	TUSC3
ILMN_1690282	CRADD		ILMN_1682316	TRIM33		ILMN_2281734	DYNC2LI1		ILMN_1776005	DC2
ILMN_1690307	TPRKB		ILMN_1682600			ILMN_2283094			ILMN_1776080	GTPBP6
ILMN_1690392	COMMD3		ILMN_1682694	LOC203547		ILMN_2288070	FTO		ILMN_1776519	RAP1GAP
ILMN_1690546	PPP3CC		ILMN_1682699	PBX2		ILMN_2288232	PHKB		ILMN_1776601	OR4F5
ILMN_1690802	HSPC152		ILMN_1682738	SMAD3		ILMN_2293677			ILMN_1777521	GLUD2
ILMN_1691188	RAP80		ILMN_1682747	FANCA		ILMN_2304186	MITF		ILMN_1777526	TRFP
ILMN_1691572	TST		ILMN_1682783	TUG1		ILMN_2310703	RPS26L		ILMN_1777845	NOTCH2
ILMN_1691946	LOC134145		ILMN_1683127	ZNF281		ILMN_2323087	RBPMS		ILMN_1777934	MORN3
ILMN_1692100	ZNF35		ILMN_1683146	FTH1		ILMN_2336647	NNT		ILMN_1778523	KLF9
ILMN_1692121	VDP		ILMN_1683204	GMEB2		ILMN_2341815	TFG		ILMN_1779706	TP53BP2
ILMN_1692650			ILMN_1683239	RASSF1		ILMN_2343010	BOLA3		ILMN_1781057	IFNW1
ILMN_1693045	TMED1		ILMN_1683441	hCAP-D3		ILMN_2347807	EXOC1		ILMN_1782419	GNG11
ILMN_1693108	RUVBL1		ILMN_1683595	MBD1		ILMN_2349071	GPR64		ILMN_1783753	TXNDC12
ILMN_1693192	PI3		ILMN_1683609	UBE1		ILMN_2349444	NUDT2		ILMN_1783832	GAGE6
ILMN_1693210	NSMCE2		ILMN_1683939	VIPR2		ILMN_2357777	DKFZp547C195		ILMN_1784492	FLJ45966
ILMN_1693352	LOC642393		ILMN_1684034	STAT5B		ILMN_2359789	RAC1		ILMN_1784540	KBTBD2
ILMN_1693394	BCKDK		ILMN_1684352	TRIM45		ILMN_2362126	CENTG3		ILMN_1784766	MCM3AP
ILMN_1693459			ILMN_1684440	PXN		ILMN_2368535	FBXO17		ILMN_1785037
ILMN_1693483	FGF18		ILMN_1684594	USP24		ILMN_2377669	CD247		ILMN_1787509	PRIC285
ILMN_1693664	POMGNT1		ILMN_1684964	ZNF212		ILMN_2385866	PHF1		ILMN_1787540
ILMN_1693669	WDR79		ILMN_1685156	ADCY6		ILMN_2387505	AP1B1		ILMN_1787594
ILMN_1694106	GPD1L		ILMN_1685260	DNM1L		ILMN_2392940	CEP250		ILMN_1787627	GPRASP1
ILMN_1694111	PNKP		ILMN_1685286	PPP1R12C		ILMN_2403730	ATP6V1H		ILMN_1788062	SH3GL1
ILMN_1694311	NUDT6		ILMN_1685314	WNT7B		ILMN_2406106	CACNB2		ILMN_1788095	SPRYD3
ILMN_1694504	C1orf164		ILMN_1685415	HBP1		ILMN_2406873	ARFGAP1		ILMN_1788961	PPP2R2A
ILMN_1694530	C19orf58		ILMN_1685854	LOC492311		ILMN_2407434	DCAMKL2		ILMN_1789492	ZDHHC8
ILMN_1695058	SLC38A5		ILMN_1685978	ATPIF1		ILMN_2407775	RGS13		ILMN_1789508	GTF3C3
ILMN_1695110	BCAT2		ILMN_1686235	GNPNAT1		ILMN_2410965	MGC3207		ILMN_1789641	ABCG2
ILMN_1695423	CD9		ILMN_1686522	AK3L1		ILMN_2415162	40787		ILMN_1789642	DNAJC5
ILMN_1695576	MRPL24		ILMN_1686562	KIF13B		ILMN_3200322	LOC387791		ILMN_1790549	TSPAN3
ILMN_1695847	ZFP95		ILMN_1686626	BAT1		ILMN_3201663	LOC729662		ILMN_1790810	HCN4
ILMN_1695868	C6orf49		ILMN_1686709			ILMN_3223148	LOC728362		ILMN_1791232	SPRED2
ILMN_1696510	LOC728932		ILMN_1687074	CDC14B		ILMN_3224555			ILMN_1792389	RNF165
ILMN_1696622	SLC38A6		ILMN_1687315	RXRA		ILMN_3225784	LOC730029		ILMN_1793101	PAX4
ILMN_1696713	POLA2		ILMN_1687335	FLNA		ILMN_3229052	U1SNRNPBP		ILMN_1793598	APIP
ILMN_1696870	TGFBRAP1		ILMN_1687375	ATP2A2		ILMN_3234979	COQ4		ILMN_1795026	C1orf2
ILMN_1697420	TINF2		ILMN_1687743	BTBD7		ILMN_3235875	FBXW10		ILMN_1795304	LOC653560
ILMN_1697460	REEP6		ILMN_1688011	UPF1		ILMN_3236215			ILMN_1795897
ILMN_1697614	NHP2L1		ILMN_1688089	PEBP1		ILMN_3240173	LOC92154		ILMN_1795930	PTGER4
ILMN_1697639	OGT		ILMN_1688698	ZFHX1B		ILMN_3243283			ILMN_1795963	OKL38
ILMN_1697729	MAP2K6		ILMN_1688702	PJA2		ILMN_3243846	LOC390243		ILMN_1796835	RWDD3
ILMN_1698225	MYO5A		ILMN_1688755	DKFZp686K16132		ILMN_3244969	ZNF553		ILMN_1797964	ARL6IP6
ILMN_1698406	ORMDL1		ILMN_1689086	CTSC		ILMN_3245151			ILMN_1798429
ILMN_1698621	COG5		ILMN_1689093	LOC641901		ILMN_3248833	LOC644928		ILMN_1798433	LNPEP
ILMN_1698653	ODF2		ILMN_1689102	C1QTNF6		ILMN_3250243			ILMN_1798454	MAD2L1BP
ILMN_1698715	NHLRC2		ILMN_1689327	LOC729505		ILMN_3270542			ILMN_1798620	PQLC1
ILMN_1700074	SNORA62		ILMN_1689552	FAM63A		ILMN_3287157	LOC440575		ILMN_1799224	FANCA
ILMN_1700168	LARS2		ILMN_1689817	LCOR		ILMN_3287488			ILMN_1799516	DNAJC9
ILMN_1700549	SPFH2		ILMN_1689868	TMEM80		ILMN_3292678			ILMN_1799889	ATP6V0D2
ILMN_1700811	UBPH		ILMN_1689874	HOXB3		ILMN_3306752	LOC729143		ILMN_1800451	THRAP5
ILMN_1700923	ATG4C		ILMN_1690963	DDEF1		ILMN_3308763			ILMN_1801584	CXCR4
ILMN_1700955	MGC33212		ILMN_1691097	HSP90AA1		ILMN_3309559			ILMN_1801923	ATF1
ILMN_1701058	TATDN1		ILMN_1691151	CHKA		ILMN_3310060			ILMN_1802434	JPH2
ILMN_1701077	LOC642897		ILMN_1691425	LDOC1L		ILMN_3310276			ILMN_1802535
ILMN_1701131	MGC5509		ILMN_1691487	TRAF2					ILMN_1803392	TAX1BP3
ILMN_1701216	LOC649800		ILMN_1691563	LOC729408					ILMN_1803945	HCP5
ILMN_1701466	PEX16		ILMN_1691843	RNPS1					ILMN_1803997	SDCCAG3
ILMN_1701648	KLHL15		ILMN_1691930	CBX6					ILMN_1806867	PPM1G
ILMN_1701877	AXL		ILMN_1692168	UBE2Z					ILMN_1806888
ILMN_1701882	LOC653820		ILMN_1692785	KLHL21					ILMN_1807291	CYP1A1
ILMN_1701930	EEF1B2		ILMN_1693220	AKAP11					ILMN_1807719	CTNS
ILMN_1702065	MFSD5		ILMN_1693259	PDCD6IP					ILMN_1807881	NEDD4
ILMN_1702073	ODF2L		ILMN_1693397	PSG4					ILMN_1810418	LBR
ILMN_1702633	RETSAT		ILMN_1693421	RPN2					ILMN_1811410	RHAG
ILMN_1702727	LOC389102		ILMN_1693552	CD300A					ILMN_1811648	DCAKD
ILMN_1702763	ZMYM1		ILMN_1693668	WAPAL					ILMN_1811836	DYNC2LI1
ILMN_1702806	PDCL3		ILMN_1693985	JPH1					ILMN_1812478	ZNHIT3
ILMN_1702817	B3GNTL1		ILMN_1694325	NFIX					ILMN_1812494	GDA
ILMN_1703246	SBF1		ILMN_1694385	YWHAB					ILMN_1812552	PHCA
ILMN_1703369			ILMN_1694466	ZBED1					ILMN_1812995	CTSL
ILMN_1703441	ZNF593		ILMN_1694603	SMARCC1					ILMN_1813280
ILMN_1703593	BAIAP2L1		ILMN_1694840	MATN2					ILMN_1814282	ISG20L1
ILMN_1703720	SF3B14		ILMN_1694875	APPBP2					ILMN_1814562	OR10G7
ILMN_1704055	HSPC111		ILMN_1694888	TAF2					ILMN_1815141
ILMN_1704056	RPPH1		ILMN_1694956	SCN5A					ILMN_1815682	C3orf37
ILMN_1704238	C14orf126		ILMN_1695271	RPP25					ILMN_1821199
ILMN_1704404	PSMD13		ILMN_1695356	RNF166					ILMN_1822368
ILMN_1704441	ZNF556		ILMN_1695366	OR8U9					ILMN_1823020
ILMN_1704873	TCEB1		ILMN_1695490	PLD4					ILMN_1825640
ILMN_1705153	NEFH		ILMN_1695509	PTPN12					ILMN_1831826
ILMN_1705301	TEAD4		ILMN_1695604	DCBLD1					ILMN_1838357	LOC728283
ILMN_1705581	LOC644827		ILMN_1695706	H3F3B					ILMN_1838385
ILMN_1705861	AP1M2		ILMN_1695759	AMDHD2					ILMN_1838891
ILMN_1705871	DDHD2		ILMN_1695797	NCOA6					ILMN_1839781
ILMN_1706005	GALT		ILMN_1695945	MEIS2					ILMN_1843756
ILMN_1706305	C14orf112		ILMN_1695983	DDX42					ILMN_1851356
ILMN_1706326	MRPL33		ILMN_1696021	KPNA6					ILMN_1854557
ILMN_1706344	ABHD6		ILMN_1696276	ZNF653					ILMN_1859334
ILMN_1706706	WDR68		ILMN_1696339	ZIC2					ILMN_1859908
ILMN_1707137	LOC400566		ILMN_1696360	CTSB					ILMN_1863899
ILMN_1707312	NFIL3		ILMN_1696494	CMTM6					ILMN_1865056
ILMN_1707484	GEMIN6		ILMN_1696584	ORM1					ILMN_1871601
ILMN_1707634	MGC61571		ILMN_1696643	TLN1					ILMN_1873090
ILMN_1707695	IFIT1		ILMN_1696670						ILMN_1873925
ILMN_1707783	CCDC72		ILMN_1697000						ILMN_1873967
ILMN_1708098	LIX1L		ILMN_1697153	ZDHHC17					ILMN_1875581
ILMN_1708451	PIGP		ILMN_1697176	GFAP					ILMN_1880103
ILMN_1708954	NOLA1		ILMN_1697267	PRKCZ					ILMN_1880937
ILMN_1709085	GSG2		ILMN_1697544	SLC25A29					ILMN_1894821
ILMN_1709132	STATIP1		ILMN_1697561	FBXL16					ILMN_1902278
ILMN_1709604	SNORA64		ILMN_1697628	ADARB1					ILMN_1904844
ILMN_1709809	NHP2L1		ILMN_1697735	EWSR1					ILMN_1908986
ILMN_1710001	RPL41		ILMN_1697906	WBP4					ILMN_1909290
ILMN_1710544	PCDH7		ILMN_1697919	WHSC1L1					ILMN_1909461
ILMN_1710668	LETM1		ILMN_1697959	SLC35B4					ILMN_1910330
ILMN_1710698			ILMN_1697989	SNORD101					ILMN_1911806
ILMN_1710906	FLJ31951		ILMN_1698067	NBPF14					ILMN_1914249
ILMN_1711023	CDK5RAP1		ILMN_1698189	AASDHPPT					ILMN_2043809	PFKM
ILMN_1711227	GMDS		ILMN_1698191	SCML2					ILMN_2048011	ST8SIA1
ILMN_1711314	NUDT5		ILMN_1698419	NCOR2					ILMN_2050959	LST-3TM12
ILMN_1711328	EPHA10		ILMN_1698463	ILF3					ILMN_2059535	PPM1F
ILMN_1711451	SLC7A2		ILMN_1698491	MBD3					ILMN_2065299	EDEM3
ILMN_1711720	C12orf42		ILMN_1698677	C4orf27					ILMN_2072401	OR11H12
ILMN_1711786	NFE2		ILMN_1698753	PRDM13					ILMN_2082314	TOM1
ILMN_1712389	CKLF		ILMN_1699015	LOC440926					ILMN_2084353	M6PR
ILMN_1712390	CUTA		ILMN_1699049	PMS2L3					ILMN_2087941	ENTPD3
ILMN_1712413	RPL39L		ILMN_1699112	COPB1					ILMN_2090040	KIAA0495
ILMN_1712430	ATP5G1		ILMN_1699208	NAP1L1					ILMN_2095653	AFMID
ILMN_1712545	S100A3		ILMN_1699711	DEDD					ILMN_2099301	UNC84B
ILMN_1712751	HADHA		ILMN_1699843	CRTC1					ILMN_2123719	LOC651503
ILMN_1712975	YIF1A		ILMN_1700031	PRAME					ILMN_2128770	CDR2L
ILMN_1713038	LOC387911		ILMN_1700044	SAP130					ILMN_2130218	PAK3
ILMN_1713088	MSI2		ILMN_1700109	PTOV1					ILMN_2139970	ALDH1A3
ILMN_1713380	EIF2B2		ILMN_1700232	FBXO30					ILMN_2140999	ZFYVE16
ILMN_1713450	MYL6B		ILMN_1700276	C14orf100					ILMN_2146418	CRIM1
ILMN_1713759	UBE2J1		ILMN_1700487	TOP3A					ILMN_2150654	ZSWIM4
ILMN_1713803	LOC400566		ILMN_1700733	KIAA1370					ILMN_2170625	LOC389286
ILMN_1713901	KDELR3		ILMN_1700915	BMI1					ILMN_2180827	BCDIN3
ILMN_1714050	LOC727737		ILMN_1701229	CPNE1					ILMN_2184966	ZHX2
ILMN_1714417	PSEN2		ILMN_1701361	C9orf150					ILMN_2186061	PFKFB3
ILMN_1714623	TOMM22		ILMN_1701375	FBXW5					ILMN_2186858	C14orf131
ILMN_1715181	ARRDC2		ILMN_1701393	TBX3					ILMN_2189371	NTNG1
ILMN_1715607	CHMP4A		ILMN_1701457	FAHD1					ILMN_2194009	ABCC4
ILMN_1715616	PPIL5		ILMN_1701643	GDPD5					ILMN_2195385	LOC729396
ILMN_1715742	SLC22A1		ILMN_1701783	DCT					ILMN_2201668	SLC19A2
ILMN_1715809	OGFRL1		ILMN_1702056	C1orf2					ILMN_2204576	HSD17B13
ILMN_1715832	PIK3R4		ILMN_1702301	DOCK10					ILMN_2214473	FLJ43692
ILMN_1715896	PMVK		ILMN_1702407	SPIN					ILMN_2223380	PPWD1
ILMN_1715972	SLC22A2		ILMN_1702479	HOXA9					ILMN_2228873	STARD3NL
ILMN_1716053	AK2		ILMN_1702807	OR4E2					ILMN_2233576	LOC729396
ILMN_1716547	NAGK		ILMN_1703006	MTCH1					ILMN_2248863	ZBTB38
ILMN_1717262	PROCR		ILMN_1703036	WRNIP1					ILMN_2250830	WBSCR19
ILMN_1717490	RPL6		ILMN_1703053	ZFP91					ILMN_2253207	AKAP4
ILMN_1717737	FKBP7		ILMN_1703153	N-PAC					ILMN_2262362	ABCG1
ILMN_1717855	PFDN1		ILMN_1703316	LOC255783					ILMN_2266214	LGALS8
ILMN_1718718	MKKS		ILMN_1703330	FEM1C					ILMN_2274923	MOCS2
ILMN_1718771	CCDC24		ILMN_1703374	NAV1					ILMN_2286024	CTPS2
ILMN_1719202	ZNF174		ILMN_1703524	SRP68					ILMN_2294784	PRDM1
ILMN_1719205	FBL		ILMN_1703531	EDG3					ILMN_2299612	TMEM150
ILMN_1719518	ARF4		ILMN_1703692	LOC647000					ILMN_2308849	MYADM
ILMN_1720083	EHD4		ILMN_1703866	SUPT5H					ILMN_2331266	NUMB
ILMN_1720311	LOC91137		ILMN_1703881						ILMN_2341132	TNNT2
ILMN_1720322	PTS		ILMN_1703891	TBC1D9					ILMN_2344007	SIP1
ILMN_1720484	CRTAP		ILMN_1703906	DKFZp762E1312					ILMN_2344956	ACP1
ILMN_1721623	FAM121B		ILMN_1704134						ILMN_2345119	NLGN4X
ILMN_1721669	IDH3B		ILMN_1704253	C6orf106					ILMN_2350634	EFEMP1
ILMN_1721977	ARD1A		ILMN_1704284						ILMN_2353633	EMR2
ILMN_1722156	RWDD2		ILMN_1704305	NIP7					ILMN_2354391	EGLN2
ILMN_1722186	PRO1853		ILMN_1704342	UBE3C					ILMN_2357730	CCRK
ILMN_1722239	TIMM8A		ILMN_1704369	LIMA1					ILMN_2360415	PRNP
ILMN_1722292	KIAA0241		ILMN_1704383	TRIM37					ILMN_2367191	PSMF1
ILMN_1722387	C9orf126		ILMN_1704385						ILMN_2372413	BID
ILMN_1722820	KDELR3		ILMN_1704452	BCL9					ILMN_2374425	CCNE1
ILMN_1722905	MRPS11		ILMN_1704579	ABCA13					ILMN_2380938	SYT7
ILMN_1723414	HACL1		ILMN_1704753	EPAS1					ILMN_2389935	FYTTD1
ILMN_1723662	ABHD2		ILMN_1705064	NDEL1					ILMN_2391861	GSTM1
ILMN_1723935			ILMN_1705201	FOXC2					ILMN_2394498	SYF2
ILMN_1724181	IL15		ILMN_1705266	RELA					ILMN_2396546	IGSF3
ILMN_1724479	NR2C2		ILMN_1705310	VEZF1					ILMN_2398211	LOC653436
ILMN_1724497	ABI2		ILMN_1705447	AFG3L1					ILMN_2400030	PTPN2
ILMN_1725079	TSPAN31		ILMN_1705849	SPR					ILMN_2403534	ALOX15
ILMN_1725166	POLN		ILMN_1705876	NAP1L1					ILMN_2407482	ITPA
ILMN_1725183	TBCE		ILMN_1705907	NUP153					ILMN_2413158	PODXL
ILMN_1725471	GK		ILMN_1705953	LONRF1					ILMN_2414325	TNFAIP8
ILMN_1725594	C10orf97		ILMN_1706065	LOC731501					ILMN_3176790
ILMN_1725899	HOXC10		ILMN_1706118	C16orf34					ILMN_3179994	LOC202181
ILMN_1725981			ILMN_1706261	SLCO3A1					ILMN_3187429
ILMN_1726306	HMBS		ILMN_1706426	DSTN					ILMN_3188869
ILMN_1726989	C1orf86		ILMN_1706539	JMJD1B					ILMN_3199513
ILMN_1727001	DDX46		ILMN_1706590	MLLT1					ILMN_3210171
ILMN_1727540	C1orf112		ILMN_1706734	ZNF451					ILMN_3214230	KRTAP5-5
ILMN_1727855	PEMT		ILMN_1706817	SERP1					ILMN_3215206	SMN1
ILMN_1728057	C6orf57		ILMN_1706886	BCL7A					ILMN_3235196
ILMN_1728168	C20orf45		ILMN_1707350	TUSC1					ILMN_3236765	POLR2J2
ILMN_1728435	C12orf45		ILMN_1707506	YTHDC1					ILMN_3238283
ILMN_1728660	PMPCB		ILMN_1707631	MED10					ILMN_3239440
ILMN_1728714	SSSCA1		ILMN_1707748	PIM3					ILMN_3239730
ILMN_1729033	RPL9		ILMN_1708016	C20orf108					ILMN_3243333	LOC729396
ILMN_1729144	EBAG9		ILMN_1708427	KPNA3					ILMN_3245199
ILMN_1729533	APOA1BP		ILMN_1708482	TMEM80					ILMN_3247587
ILMN_1729767	TARBP2		ILMN_1708611	RDX					ILMN_3248263	CCDC93
ILMN_1730007	EVA1		ILMN_1708805	NCOA3					ILMN_3249281	HOXA11S
ILMN_1730201	DTNA		ILMN_1708858	CSNK1E					ILMN_3251312	TMEM69
ILMN_1730294	C18orf37		ILMN_1708989	TBX1					ILMN_3253891
ILMN_1730325	FLAD1		ILMN_1709026	C6orf145					ILMN_3255871	PAPPA
ILMN_1730391	MRPS18A		ILMN_1709067	SAMD11					ILMN_3267142
ILMN_1730464	C14orf168		ILMN_1709094	LIFR					ILMN_3278170	LOC441455
ILMN_1731064	CABC1		ILMN_1709124	TMEM16H					ILMN_3281039	LOC642909
ILMN_1731107	CCDC92		ILMN_1709162	SHCBP1					ILMN_3285616
ILMN_1731484	RHOT1		ILMN_1709294	CDCA8					ILMN_3287996	LOC400446
ILMN_1731546	RPL26		ILMN_1709479	YAP1					ILMN_3288717
ILMN_1731596	AP3S2		ILMN_1709571						ILMN_3289650	LOC402112
ILMN_1732127	RBKS		ILMN_1709623	MAPK7					ILMN_3290261	LOC644877
ILMN_1732300	POLR2C		ILMN_1709800	POMZP3					ILMN_3293173
ILMN_1732577	MGC13379		ILMN_1710078	GPR178					ILMN_3308325
ILMN_1733115	KIAA1219		ILMN_1710427	VPS37B					ILMN_3308380
ILMN_1733374	LOC642197		ILMN_1710514	BCL3
ILMN_1733377	FASTKD5		ILMN_1710954
ILMN_1733562	TFB1M		ILMN_1711792	GPBP1
ILMN_1733654	CXorf40B		ILMN_1712019	ANKRD17
ILMN_1734486	C1orf19		ILMN_1712031	LOC729597
ILMN_1735006	C14orf103		ILMN_1712075	DMN
ILMN_1735347	MCEE		ILMN_1712305	CYBRD1
ILMN_1735365	GJB5		ILMN_1712386	C21orf45
ILMN_1735735	KATNB1		ILMN_1712530	AKAP1
ILMN_1735955			ILMN_1712577	TMEM157
ILMN_1736353	PSMC1		ILMN_1712659	PPP2CB
ILMN_1736650	JMJD2A		ILMN_1712708	TRIM47
ILMN_1736816	C13orf3		ILMN_1712712	BDNF
ILMN_1736995	FLJ32549		ILMN_1712803	CCNB1
ILMN_1737312	SLC25A17		ILMN_1712944	AES
ILMN_1737514	KYNU		ILMN_1713006	CDC34
ILMN_1737580	D15Wsu75e		ILMN_1713129	TTF1
ILMN_1737588	C21orf33		ILMN_1713143	MRPL3
ILMN_1737640	CSAG1		ILMN_1713322	C7orf28B
ILMN_1738093	TMEM118		ILMN_1713462	AQP8
ILMN_1738552	SLC1A3		ILMN_1713884	MGC24381
ILMN_1738558	RGS20		ILMN_1713934	LITAF
ILMN_1738718	CYB561D2		ILMN_1714014
ILMN_1739236	ZNF668		ILMN_1714278	C9orf30
ILMN_1739558	CRELD1		ILMN_1714280	FOXL2
ILMN_1739659	ZDHHC6		ILMN_1714327	SETD1A
ILMN_1739813	HYAL1		ILMN_1714527	VAMP3
ILMN_1739885	SLC41A3		ILMN_1714586	VGLL3
ILMN_1740185	TPMT		ILMN_1714622	TNRC6A
ILMN_1740430	SLC2A4RG		ILMN_1714730	UBE2C
ILMN_1740742	UROD		ILMN_1714952	ZNF703
ILMN_1740903	MGC5242		ILMN_1714990	DBT
ILMN_1741331	C14orf108		ILMN_1715613	TAOK2
ILMN_1741392	SLC25A20		ILMN_1715669	TP53I11
ILMN_1741599	LOC728556		ILMN_1715715	CEBPA
ILMN_1741957	RABEPK		ILMN_1715968	MLL4
ILMN_1742250	CCNH		ILMN_1716080	CBL
ILMN_1742456	OSTF1		ILMN_1716448	OR10A3
ILMN_1743104	RBM4B		ILMN_1716552	ENAH
ILMN_1743303	TTC1		ILMN_1716862	PPM1B
ILMN_1743367	FZD4		ILMN_1717639	SNF1LK
ILMN_1743499	POLDIP2		ILMN_1717809	RNF24
ILMN_1743635	ALG14		ILMN_1718558	PARP12
ILMN_1743655	TMED9		ILMN_1718629	NRIP1
ILMN_1743836	MXRA7		ILMN_1718807	SMC3
ILMN_1744118	ASTN2		ILMN_1718853	UQCRC2
ILMN_1744240	WDR67		ILMN_1718863	KCNK1
ILMN_1744347	LOC127295		ILMN_1718900	KCTD2
ILMN_1744713	PARK7		ILMN_1718907	TSHZ1
ILMN_1745223	CDC42EP4		ILMN_1718977	GADD45B
ILMN_1745573	TTC13		ILMN_1719039	UBE2G1
ILMN_1745779	MGC33212		ILMN_1719064	KCTD10
ILMN_1745806	PEMT		ILMN_1719204	PRPF31
ILMN_1745885	POLR2F		ILMN_1719286	PPGB
ILMN_1746090	STT3A		ILMN_1719290
ILMN_1746393	TSEN2		ILMN_1719694	LOC729446
ILMN_1746516	RPS25		ILMN_1719749	PTGES3
ILMN_1747160	SYT15		ILMN_1720235	ADSSL1
ILMN_1747184	PUS7L		ILMN_1720285	ESD
ILMN_1747650	BMP6		ILMN_1720476	PHF2
ILMN_1747771	LOC730744		ILMN_1720513	SETBP1
ILMN_1747943	ZNF695		ILMN_1720941
ILMN_1748093	PAFAH1B3		ILMN_1720965	TULP4
ILMN_1748427	ZNF239		ILMN_1720996	SLC12A2
ILMN_1748650	MRPL45		ILMN_1721225	C20orf4
ILMN_1748651	PSMB3		ILMN_1721349	DKFZp564K142
ILMN_1748819	MRPL22		ILMN_1721621	NKTR
ILMN_1749244	LYRM1		ILMN_1721842	RYBP
ILMN_1749297	ACTL6A		ILMN_1721876	TIMP2
ILMN_1749493	ADARB2		ILMN_1722276	PAFAH1B1
ILMN_1749752	NOLA1		ILMN_1722438	MGAT4B
ILMN_1750008	SUPV3L1		ILMN_1722492	DUSP19
ILMN_1750203	THAP7		ILMN_1722502	CCT6A
ILMN_1750273	RPL23AP7		ILMN_1722522	CCNT2
ILMN_1750507	RPL9		ILMN_1722533	KATNAL1
ILMN_1750886			ILMN_1722698	RCHY1
ILMN_1750981	SLC25A26		ILMN_1722726	RICS
ILMN_1751023			ILMN_1722798	PLCD3
ILMN_1751075	SETD4		ILMN_1722953	USP47
ILMN_1751086	DKFZP564J0863		ILMN_1723235	DUS3L
ILMN_1751330	RBCK1		ILMN_1723418	CEL
ILMN_1751776	CKAP2L		ILMN_1723788
ILMN_1751803	LSM10		ILMN_1724145	CBX4
ILMN_1751956	MGST3		ILMN_1724250	GRN
ILMN_1752111	SMARCAL1		ILMN_1724407	TACC3
ILMN_1752213	TMEM60		ILMN_1724488
ILMN_1752249	FAM38A		ILMN_1724495	SESTD1
ILMN_1752406	LOC727764		ILMN_1724581	EDC3
ILMN_1752435	SEC22C		ILMN_1725121	XPO1
ILMN_1752455	DOCK5		ILMN_1725188	PRKCI
ILMN_1752895	STX8		ILMN_1725547
ILMN_1753010	PET112L		ILMN_1725620	ZNF403
ILMN_1753064	TTC13		ILMN_1725680	LRRC1
ILMN_1753122	MCPH1		ILMN_1725700	MOV10
ILMN_1753393	OSGEP		ILMN_1725831	PLAC2
ILMN_1753608	TMEM131		ILMN_1726108	LASS2
ILMN_1753823	IL17D		ILMN_1726138	EI24
ILMN_1753890	IFT20		ILMN_1726421	METTL9
ILMN_1753913	GPR177		ILMN_1726547	MAP3K5
ILMN_1754114	FLJ20021		ILMN_1726659	THOP1
ILMN_1754272	GINS3		ILMN_1727288	EVPL
ILMN_1754400			ILMN_1727300	ZNF444
ILMN_1754421	NDUFAF1		ILMN_1727466	KCNMB4
ILMN_1754489	FBXL20		ILMN_1727495	L3MBTL3
ILMN_1754501	LOC339804		ILMN_1728199	POLE
ILMN_1754553	MED19		ILMN_1728224	OGFR
ILMN_1754656	TCP10L		ILMN_1728228	ZNF548
ILMN_1754860	MRPS12		ILMN_1728305	PUM2
ILMN_1754988	HEMK2		ILMN_1728626	WDR5
ILMN_1755023	RAD50		ILMN_1728830	GRK5
ILMN_1755120	MAN1A2		ILMN_1729123	PPP2R4
ILMN_1755221	LMAN2L		ILMN_1729234	TPP1
ILMN_1755405	FRAG1		ILMN_1729455	EML1
ILMN_1755677	C14orf122		ILMN_1729542
ILMN_1755711	C17orf68		ILMN_1729563	UGDH
ILMN_1755974	ALDOC		ILMN_1729596	C14orf151
ILMN_1756022	HIST1H2AM		ILMN_1730048	C7orf26
ILMN_1756311	C4orf20		ILMN_1730118	ZNF644
ILMN_1756402	MGC10993		ILMN_1730136	LOC440389
ILMN_1756826	MORN2		ILMN_1730611	RTN4
ILMN_1756877	C14orf179		ILMN_1730639	SLC22A15
ILMN_1757210	CALML4		ILMN_1730658	YTHDF2
ILMN_1757317	LARS		ILMN_1730999	TPR
ILMN_1757406	HIST1H1C		ILMN_1731184	MELK
ILMN_1758034	ETFDH		ILMN_1731287	ARFGAP3
ILMN_1758173	TMEM99		ILMN_1731358	ZNF532
ILMN_1758457	TBC1D16		ILMN_1731507	A2BP1
ILMN_1758816	UGT8		ILMN_1731666	ZNF641
ILMN_1758827	RTN4IP1		ILMN_1731720	PDRG1
ILMN_1758943	FAM5C		ILMN_1732296	ID3
ILMN_1759436	NOSIP		ILMN_1732410	SLC16A9
ILMN_1759464	C1orf124		ILMN_1732985	PHF20L1
ILMN_1759487	EGFLAM		ILMN_1733511	GOLGA3
ILMN_1759991			ILMN_1733603	NDUFC1
ILMN_1760049	SERGEF		ILMN_1733627	NEDD4L
ILMN_1760635	RAD51C		ILMN_1733666	PLDN
ILMN_1760933	PEX10		ILMN_1733667	DHX35
ILMN_1761010	PCCB		ILMN_1733675	MPP1
ILMN_1761044	GNB1L		ILMN_1733811	JUP
ILMN_1761058	ACAD11		ILMN_1733831	PGBD5
ILMN_1761083	HNRPA3		ILMN_1733863	FAM100A
ILMN_1761969	DERL2		ILMN_1733875	RUNDC1
ILMN_1762312	FOXRED1		ILMN_1733931	PDCD6
ILMN_1762466	BBS4		ILMN_1733970	BAG1
ILMN_1763080	QARS		ILMN_1734138	TATDN2
ILMN_1763129	XTP3TPA		ILMN_1734205	RASSF1
ILMN_1763144	NEU1		ILMN_1734348	LOC731106
ILMN_1763688	C17orf49		ILMN_1734600	WWOX
ILMN_1763884	Magmas		ILMN_1734602	SRRM2
ILMN_1764096	CCBL1		ILMN_1734653	FNDC1
ILMN_1764323	LOC124512		ILMN_1734742	ARHGDIA
ILMN_1764361	DUSP16		ILMN_1735461	DDX21
ILMN_1764380	GLTP		ILMN_1735573	DPH1
ILMN_1765373	LOC644686		ILMN_1735827	NISCH
ILMN_1765500	NDUFV3		ILMN_1736008	YRDC
ILMN_1765574	TFAP2A		ILMN_1736015	PHF17
ILMN_1765880	C16orf57		ILMN_1736412	AMHR2
ILMN_1766045	SH3GLB1		ILMN_1736562	TRIM39
ILMN_1766637	GLA		ILMN_1736568	CASP2
ILMN_1766797	CCS		ILMN_1736954	ZBTB7B
ILMN_1767523	IL17RB		ILMN_1737005	FLJ12886
ILMN_1767542	THAP10		ILMN_1737314	BCL6
ILMN_1767816	APH1B		ILMN_1737343	FNIP1
ILMN_1767894	POLB		ILMN_1737426	PCMTD1
ILMN_1768062	ADK		ILMN_1737650	DIO2
ILMN_1768110	ZAK		ILMN_1737833	ATN1
ILMN_1768511	KCNG4		ILMN_1738173	METTL4
ILMN_1769451	ILVBL		ILMN_1738369	TUFM
ILMN_1769665	RAB5C		ILMN_1738449	STIM2
ILMN_1769771	LOC389816		ILMN_1738539	OPLAH
ILMN_1769960	GPS1		ILMN_1738699	FXR2
ILMN_1770020	PPIL3		ILMN_1738784	PPP2R5A
ILMN_1770071	IFITM4P		ILMN_1739083	SIRT1
ILMN_1770460	FOXR1		ILMN_1739283	UPF2
ILMN_1770732	COPS3		ILMN_1739450	NFE2L1
ILMN_1770811	PELO		ILMN_1739454	USP34
ILMN_1770895	EIF1AX		ILMN_1739641	MTMR3
ILMN_1771048	LOC728153		ILMN_1739645	ANLN
ILMN_1771622	DRD1IP		ILMN_1739810	RAI1
ILMN_1771815	C20orf43		ILMN_1739876	RAB3GAP1
ILMN_1771903	NUP37		ILMN_1740160	PLCG1
ILMN_1772036	STEAP4		ILMN_1740395	RAVER1
ILMN_1772074	LOC352909		ILMN_1740716	RBM26
ILMN_1772113	U2AF1		ILMN_1741131	CHRNB1
ILMN_1772261	GLG1		ILMN_1741175	RAB11FIP2
ILMN_1772314			ILMN_1741371	TMEM8
ILMN_1772329	LRRFIP2		ILMN_1741391	GARNL1
ILMN_1772506	ATP5I		ILMN_1741782	SS18
ILMN_1772521	MTHFD1L		ILMN_1742163	LOC441087
ILMN_1772722	MRPS33		ILMN_1742166	GRWD1
ILMN_1772929	ATP5J		ILMN_1742238	SET
ILMN_1773063	OSBPL1A		ILMN_1742432	COBRA1
ILMN_1773313	USMG5		ILMN_1742521	GRB2
ILMN_1773741	GOLGA5		ILMN_1742578	MKLN1
ILMN_1773963	GNA15		ILMN_1742869	TBC1D20
ILMN_1774066	TMEM141		ILMN_1743205	ABCA7
ILMN_1774077	GBP2		ILMN_1743538	MLLT10
ILMN_1774086	CBX3		ILMN_1743714	CARD10
ILMN_1774823	RPL34		ILMN_1743784	SHMT1
ILMN_1774890	LAS1L		ILMN_1743939	C5orf24
ILMN_1774949	PIGP		ILMN_1744268	PLEC1
ILMN_1775163	PDE1A		ILMN_1744302
ILMN_1775170	MT1X		ILMN_1744665	EP300
ILMN_1775328	MTG1		ILMN_1744912	CTTN
ILMN_1775677	TYSND1		ILMN_1744949	RHOBTB3
ILMN_1775708	SLC2A3		ILMN_1745112	FAM102A
ILMN_1775742	RNF128		ILMN_1745130	RBM9
ILMN_1775901	PHF5A		ILMN_1745239
ILMN_1775937	DDB1		ILMN_1745395	CTCFL
ILMN_1776038	UBXD4		ILMN_1745415	BBX
ILMN_1776464	PARP4		ILMN_1745813	KIAA1279
ILMN_1776586	RPL26L1		ILMN_1746029	SPATS2
ILMN_1776723	PHF11		ILMN_1746856	RAB21
ILMN_1776858	DUS4L		ILMN_1747016	CEP55
ILMN_1777118	RC74		ILMN_1747183	GLT8D3
ILMN_1777190	CFD		ILMN_1747395	SLC24A1
ILMN_1777318	C9orf64		ILMN_1747824	ZNF85
ILMN_1777344	RPS13		ILMN_1748077	DDX59
ILMN_1777378	COMMD6		ILMN_1748563
ILMN_1777483	CXorf33		ILMN_1748591	ODC1
ILMN_1777906	RPRC1		ILMN_1748844	CNKSR3
ILMN_1777976	SLC25A26		ILMN_1748911	SNAP23
ILMN_1777982	USF1		ILMN_1749402	CACNG5
ILMN_1778154	LOC399888		ILMN_1749410	PKP4
ILMN_1778371	KAT3		ILMN_1749667	OBSCN
ILMN_1778488	WDR41		ILMN_1750003	CD200R1
ILMN_1778924	PDE1A		ILMN_1750079	PURB
ILMN_1779034	NADSYN1		ILMN_1750153	OR52A1
ILMN_1779163	C11orf67		ILMN_1750178	LOC653450
ILMN_1779813	FAM96B		ILMN_1750240	PTPN14
ILMN_1779965	AK1		ILMN_1750338	C10orf47
ILMN_1780188	B3GALNT2		ILMN_1750689	MPP5
ILMN_1780298	FAM86A		ILMN_1750718	TNRC15
ILMN_1780382	LOC653566		ILMN_1750941	DLX4
ILMN_1780582	CD83		ILMN_1751036
ILMN_1780825	RRAS		ILMN_1751143	C7orf23
ILMN_1781121	TWISTNB		ILMN_1751258	NDUFA4
ILMN_1781281	EPPB9		ILMN_1751328	FAM83H
ILMN_1781457	TIPRL		ILMN_1751464	TNFSF9
ILMN_1781623	TEX264		ILMN_1751636	ANKS3
ILMN_1781638	HDDC3		ILMN_1751898	C12orf4
ILMN_1781987	CDK5		ILMN_1752303	YY1AP1
ILMN_1782389	LAD1		ILMN_1752333	SLC35E1
ILMN_1782633	BOLA2		ILMN_1752476	C6orf134
ILMN_1782939	ALB		ILMN_1752559	FBS1
ILMN_1783226	SSR2		ILMN_1752837	ARL8B
ILMN_1783333	C16orf61		ILMN_1753008	REXO1
ILMN_1783681	MRPL34		ILMN_1753329	PTCH2
ILMN_1783805	PNMA3		ILMN_1753370	ABTB2
ILMN_1783956	ATP8B4		ILMN_1753440	FLJ20280
ILMN_1784037	ZBTB40		ILMN_1753467	SAMD4B
ILMN_1784785	COPS7B		ILMN_1753547	STAT5A
ILMN_1784847	ZF		ILMN_1753885	YTHDF1
ILMN_1785005	NCF4		ILMN_1754017	C4orf21
ILMN_1785161	CHCHD6		ILMN_1754220	SF3A2
ILMN_1785202	STAT4		ILMN_1754233	ITGB1
ILMN_1786108	RBM21		ILMN_1754234	ZMYND11
ILMN_1786388	RNF113A		ILMN_1754304	C6orf151
ILMN_1786920	JARID1A		ILMN_1754458
ILMN_1787127	SLC43A2		ILMN_1754839	DHX15
ILMN_1787186	NOV		ILMN_1754842	DLGAP4
ILMN_1787308	PIP5K2C		ILMN_1754912	GLE1L
ILMN_1787326	SNORA65		ILMN_1755383	LRRC1
ILMN_1787511	THUMPD2		ILMN_1755419	EIF1AX
ILMN_1787657	CLDN12		ILMN_1755589	DIP2B
ILMN_1787830	RP11-49G10.8		ILMN_1755620	IER5L
ILMN_1787831	C19orf19		ILMN_1755792	STK38L
ILMN_1787885	NUDT18		ILMN_1755862	PFAS
ILMN_1787949	RPS15A		ILMN_1755909	C20orf11
ILMN_1788281	ATP2A1		ILMN_1755983	NFATC3
ILMN_1788462	AMD1		ILMN_1756049	NT5DC3
ILMN_1788811	PLA2G2D		ILMN_1756204	RPS6KA4
ILMN_1789059	GDAP2		ILMN_1756426	HDLBP
ILMN_1789176	PSMB1		ILMN_1756657	TRIM7
ILMN_1789418	LOC653689		ILMN_1756701	MGC4172
ILMN_1789457	GNL1		ILMN_1756705	CHTF18
ILMN_1789599	NBL1		ILMN_1756793	POLS
ILMN_1789624	TPM2		ILMN_1756910	LYPLA3
ILMN_1789666	OR7G1		ILMN_1757072
ILMN_1789913	SMPDL3B		ILMN_1757262	ZBTB5
ILMN_1789990	ARFGEF2		ILMN_1757384	RAN
ILMN_1790471			ILMN_1757627	ZMYND19
ILMN_1790757	ADSL		ILMN_1757646	UFM1
ILMN_1790781	DHRS13		ILMN_1757723	C6orf106
ILMN_1791052	FKBPL		ILMN_1757825	ZNF230
ILMN_1791106	ABC1		ILMN_1757847	C11orf68
ILMN_1791396	DGCR6L		ILMN_1758250	TRAFD1
ILMN_1791483	PDE4D		ILMN_1758831	RNF31
ILMN_1791792	C12orf5		ILMN_1758906	GNA13
ILMN_1791912	SIDT2		ILMN_1758915	PDCD2
ILMN_1792152	C16orf50		ILMN_1758941	REEP5
ILMN_1792168	GALE		ILMN_1758963	NADK
ILMN_1792173	76P		ILMN_1759117	XK
ILMN_1792518	STX7		ILMN_1759252	ADD1
ILMN_1792528	LOC401206		ILMN_1759297	ZNF278
ILMN_1793033	RBM28		ILMN_1759460	TAF7
ILMN_1793410	SNTB1		ILMN_1759595	C22orf29
ILMN_1793458	LOC652668		ILMN_1759676	HOXC13
ILMN_1793712	SCAMP3		ILMN_1759789	HTATIP
ILMN_1794165	PGD		ILMN_1759962	MYLPF
ILMN_1794213	ABHD14A		ILMN_1760121	RRAGC
ILMN_1794560	TMEM93		ILMN_1760285	MGC35402
ILMN_1794882	DTWD2		ILMN_1760305	KIAA1545
ILMN_1794965	ABCA4		ILMN_1760360	ZNF294
ILMN_1794968	LRRC28		ILMN_1760954	DENR
ILMN_1795778	P4HA2		ILMN_1761068	MGC52000
ILMN_1795876	GPS1		ILMN_1761119	KRTAP13-4
ILMN_1796113	LOC144233		ILMN_1761519	EIF4G2
ILMN_1796179	HIST1H2BK		ILMN_1761722	ZNF579
ILMN_1796335	AYTL1		ILMN_1761912	MGAT1
ILMN_1797172	ERCC1		ILMN_1762002	CSTF3
ILMN_1797793	BLVRB		ILMN_1762003	TLOC1
ILMN_1797933	MRPL17		ILMN_1762606	AQP11
ILMN_1798855	PAMCI		ILMN_1762718	CMTM4
ILMN_1798975	EGFR		ILMN_1762803
ILMN_1799278	IGSF2		ILMN_1763091	C14orf43
ILMN_1799579	CCDC51		ILMN_1763404	LOC653226
ILMN_1799601	KIAA0701		ILMN_1763828	MTF1
ILMN_1799860	PIGM		ILMN_1764165	TRIM65
ILMN_1800131	LOC652826		ILMN_1764186	LOC146517
ILMN_1800573	RPS21		ILMN_1764500	C3orf10
ILMN_1800611	CEP72		ILMN_1764609	PWWP2
ILMN_1800739	SPINT2		ILMN_1764764	MUM1
ILMN_1800795	LOC340260		ILMN_1764867
ILMN_1800958	ALS2CR4		ILMN_1764891	ZNF384
ILMN_1801378	COQ3		ILMN_1765082	RBM10
ILMN_1801421	EMD		ILMN_1765258	HLA-E
ILMN_1801572	C19orf44		ILMN_1765523	TOLLIP
ILMN_1801941	C1orf50		ILMN_1765825	WDR23
ILMN_1802151	OSBPL5		ILMN_1766221	B4GALT1
ILMN_1802338	HHLA3		ILMN_1766222	LARP5
ILMN_1802355	RBM18		ILMN_1766408	CBFB
ILMN_1802457	MAX		ILMN_1766435	WBP11
ILMN_1802669	PPP3CB		ILMN_1766458
ILMN_1802821	TCP10		ILMN_1767015	BCORL1
ILMN_1802973	ANAPC4		ILMN_1767219	POLR1C
ILMN_1803005	MMACHC		ILMN_1767579	KRR1
ILMN_1803197	RAB3IP		ILMN_1767722	AFTPH
ILMN_1803745	SUOX		ILMN_1768035	MMP12
ILMN_1803824	ZDHHC9		ILMN_1768394	ARPC5
ILMN_1803939	YIPF6		ILMN_1768480	VGLL4
ILMN_1804113	RFXANK		ILMN_1768751	MTA3
ILMN_1804148	TMED4		ILMN_1768773	LOC731986
ILMN_1804248	FDPS		ILMN_1768930	U2AF2
ILMN_1804834	C6orf130		ILMN_1768962	AKAP8L
ILMN_1804884	LOC128977		ILMN_1769083	GSTA3
ILMN_1805228	LRG1		ILMN_1769264	MCCC2
ILMN_1805512	WDR13		ILMN_1769546	RIN2
ILMN_1805636	PERLD1		ILMN_1769787	SELO
ILMN_1805916	NIPSNAP1		ILMN_1769926	DBN1
ILMN_1805996	SIN3A		ILMN_1770035	NCOA5
ILMN_1806266	RAP1GDS1		ILMN_1770102	FLJ21687
ILMN_1806304	ENTPD4		ILMN_1770127	DNAJA2
ILMN_1806907	PAWR		ILMN_1770244	CBX1
ILMN_1807397	NDUFB5		ILMN_1770425	CDIPT
ILMN_1807563	FKBP2		ILMN_1770673	AKNA
ILMN_1808634	TMEM77		ILMN_1770742	TMEM55B
ILMN_1808661	C9orf105		ILMN_1770892	YY1
ILMN_1808779	CSTF3		ILMN_1771057	XAB2
ILMN_1808938	PIGF		ILMN_1771061	BRD4
ILMN_1808999	ARHGEF19		ILMN_1771233	CHMP4B
ILMN_1809477	CARHSP1		ILMN_1771238	CHM
ILMN_1809496	COPG2		ILMN_1771376	PEA15
ILMN_1809522	BTBD14A		ILMN_1771593	RRM1
ILMN_1809590	GINS2		ILMN_1771665	LOC646300
ILMN_1810147	ZNF524		ILMN_1772136
ILMN_1810235	ATP6V1E2		ILMN_1772278	TANC1
ILMN_1810387	PLAA		ILMN_1772312	BARX1
ILMN_1810680	BOLA2		ILMN_1772455	HDAC3
ILMN_1811227			ILMN_1772594
ILMN_1811264	CCDC32		ILMN_1772658	KIAA0947
ILMN_1811555	C9orf119		ILMN_1772703	OTUD6B
ILMN_1811624	THADA		ILMN_1772957	FOXRED2
ILMN_1811933	SHMT1		ILMN_1772959	PDCD7
ILMN_1812557	CDK5RAP3		ILMN_1773117	BCOR
ILMN_1812669	HTRA3		ILMN_1773427	ANKRD15
ILMN_1812940	TRMT1		ILMN_1773470	ST5
ILMN_1813236	C6orf136		ILMN_1773576	CPNE3
ILMN_1813314	H2BFS		ILMN_1773742	DNAJB9
ILMN_1813344	C20orf7		ILMN_1773764
ILMN_1813400	CBR4		ILMN_1773809	FOXP4
ILMN_1814022	NR1H3		ILMN_1773940	GPR161
ILMN_1814156	PSMB7		ILMN_1774261	DOK4
ILMN_1814281	SPBC25		ILMN_1774272	ESRRA
ILMN_1814737	LNPEP		ILMN_1774844	MAPKAPK2
ILMN_1814799	S100A13		ILMN_1775182	GSR
ILMN_1814971	TCF25		ILMN_1775304	DNAJB1
ILMN_1815303	LOC642197		ILMN_1776052
ILMN_1815635			ILMN_1776094	PPCS
ILMN_1819158			ILMN_1776102	PSMD10
ILMN_1820244			ILMN_1776154	COG3
ILMN_1826190			ILMN_1776325	UBE2Q1
ILMN_1827259			ILMN_1776850	ITGB1BP3
ILMN_1830314			ILMN_1777058	HIATL1
ILMN_1834180			ILMN_1777061	ZSWIM6
ILMN_1836776			ILMN_1777397	MSX1
ILMN_1839193			ILMN_1777895	LRRC37B
ILMN_1840283			ILMN_1778013	PDPR
ILMN_1843387			ILMN_1778032	SURF6
ILMN_1845076			ILMN_1778236	PTPN11
ILMN_1849399			ILMN_1778401	LOC730410
ILMN_1851107			ILMN_1778662	DIP2A
ILMN_1852022	LOC729359		ILMN_1778683	RTN4RL1
ILMN_1856564			ILMN_1778717	DBF4
ILMN_1857915	LOC401397		ILMN_1778764	BUB3
ILMN_1870940			ILMN_1779010	MAP3K3
ILMN_1882112			ILMN_1779014	TSPYL1
ILMN_1882849			ILMN_1779492	LOC729290
ILMN_1884150			ILMN_1779600	RIPK5
ILMN_1901198			ILMN_1780940	PPP2R5D
ILMN_1907218			ILMN_1781097	UBXD2
ILMN_1908824			ILMN_1781104	MAP2K7
ILMN_1910511			ILMN_1781155	LYN
ILMN_1911044			ILMN_1781290	RHOA
ILMN_1912185			ILMN_1781580	BRI3
ILMN_1912197			ILMN_1781626	C1S
ILMN_1912505			ILMN_1781867	FOXD4L1
ILMN_1913059			ILMN_1781906	RBM17
ILMN_2042771	PTTG1		ILMN_1782110	ZNF295
ILMN_2044085	RQCD1		ILMN_1782579	IMMT
ILMN_2047112	RP11-529I10.4		ILMN_1782609	STAG2
ILMN_2048982	ZBTB25		ILMN_1782730	ZNF473
ILMN_2049293	CD84		ILMN_1782743	LETMD1
ILMN_2050023	CCDC23		ILMN_1783444	LOC642469
ILMN_2051867	PTCD2		ILMN_1783448	DYNC1LI2
ILMN_2052373	RAB17		ILMN_1783546	FLJ10769
ILMN_2053415	LDLR		ILMN_1783806	DTNBP1
ILMN_2054297	PTGS2		ILMN_1783846	RAPH1
ILMN_2055477	EXOSC7		ILMN_1783852	CD164
ILMN_2056002	LOC723972		ILMN_1784113	NAT14
ILMN_2061446	AADACL1		ILMN_1784410	UBP1
ILMN_2062754			ILMN_1784534	SELS
ILMN_2063925	CTNNBL1		ILMN_1784577	ZNF12
ILMN_2064898	CCDC56		ILMN_1784753	PAIP2
ILMN_2066667	KIAA0409		ILMN_1784780	CIC
ILMN_2069286	CHRNA9		ILMN_1784967	EPB41L4B
ILMN_2070013	SLC25A15		ILMN_1785175	SWAP70
ILMN_2070300	LSM2		ILMN_1785286	SOCS5
ILMN_2070349			ILMN_1785438
ILMN_2072140	BTF3L4		ILMN_1785528	LOC653635
ILMN_2073115	OR4K15		ILMN_1785703	LMOD3
ILMN_2073289	MTSS1		ILMN_1785756	LOC729063
ILMN_2073604	EBP		ILMN_1786015	CTCF
ILMN_2075800	PTK6		ILMN_1786039	RNF34
ILMN_2080637	BTBD15		ILMN_1786843	KCTD13
ILMN_2081335	C7orf44		ILMN_1786976	RAB22A
ILMN_2081883	IQCK		ILMN_1787109	CLK2
ILMN_2082762	SNORD68		ILMN_1787251	DAAM1
ILMN_2087528	CPSF3		ILMN_1787518	GSN
ILMN_2089656	C1orf107		ILMN_1787931	PMS2L2
ILMN_2091347	IDH1		ILMN_1788250	LDOC1
ILMN_2099249	MTERF		ILMN_1788315	SIN3B
ILMN_2100458	RFESD		ILMN_1788384	C9orf5
ILMN_2104409	RPL29P2		ILMN_1788540	LOC732075
ILMN_2104830	ACP2		ILMN_1788604	WBP2
ILMN_2105298	C12orf50		ILMN_1788793	KLF8
ILMN_2109526	CSNK2A1P		ILMN_1789018	ILF3
ILMN_2110281	UFC1		ILMN_1789095	BMPR2
ILMN_2112402	PHF5A		ILMN_1789233	VPS37C
ILMN_2112811	RPL36A		ILMN_1789357	DLX3
ILMN_2113938	TOR1AIP2		ILMN_1789419	EXOC3
ILMN_2116366	RPL12		ILMN_1789558	C8orf70
ILMN_2116594	GPR89A		ILMN_1789627	GP1BB
ILMN_2116661	PRPSAP2		ILMN_1790202	C1orf35
ILMN_2119793	ANKRD34		ILMN_1790410	RNASEN
ILMN_2121207	FAM125A		ILMN_1790472	SLC25A28
ILMN_2129349	TSSC1		ILMN_1791002	SKP2
ILMN_2131882	LOC84661		ILMN_1791067	TESK1
ILMN_2134062	ALKBH3		ILMN_1791575	HNRPLL
ILMN_2135175			ILMN_1791820	ZNF768
ILMN_2135798	TRA16		ILMN_1791840	RALBP1
ILMN_2142117	LYPLAL1		ILMN_1792110	C10orf76
ILMN_2143261	CXorf40B		ILMN_1792461	LOC389043
ILMN_2144088	FDFT1		ILMN_1792660	CAMSAP1L1
ILMN_2144426	HIST2H2AA4		ILMN_1792710	DAPK3
ILMN_2145518	TMEM126B		ILMN_1792733	FOXA3
ILMN_2148796	MND1		ILMN_1792837	WDR39
ILMN_2151817	PFN1		ILMN_1793040	ADAMTSL5
ILMN_2151818	PSMA6		ILMN_1793433	RAB10
ILMN_2155516	QTRTD1		ILMN_1793888	SERPINB5
ILMN_2160388	RPL24		ILMN_1794399	SNRK
ILMN_2162328	PTS		ILMN_1794539	KIF11
ILMN_2167416	MR1		ILMN_1794863	CAMK2N1
ILMN_2170515	C9orf32		ILMN_1794967	EIF4ENIF1
ILMN_2171471	SLC1A6		ILMN_1795218	DHX30
ILMN_2171640	ZNF650		ILMN_1795454	CPSF6
ILMN_2174394	MMS19L		ILMN_1795666	SNX24
ILMN_2174574	HNRPA3P1		ILMN_1795865	FGFRL1
ILMN_2175474	MTRF1L		ILMN_1795918	CENTG3
ILMN_2176592	BCHE		ILMN_1796106	MGAT4B
ILMN_2179726	LOC90835		ILMN_1796177	GIPC1
ILMN_2180371	C12orf24		ILMN_1796206
ILMN_2181445	BCL2L13		ILMN_1796305	UPF2
ILMN_2183389	TTC9C		ILMN_1796663	B4GALNT4
ILMN_2183784	TTC12		ILMN_1796851	FOXL2
ILMN_2183891	PEX5L		ILMN_1796855	TIAL1
ILMN_2186108	DGCR6		ILMN_1797604	CAP1
ILMN_2186216	GOLPH4		ILMN_1797698	RBM12
ILMN_2186597	RPP21		ILMN_1798014	EIF2S2
ILMN_2189424	MRPL20		ILMN_1798657	TBL1XR1
ILMN_2189933	RPL36AL		ILMN_1798804	SRPK1
ILMN_2191568	TUSC4		ILMN_1799082	ZNF609
ILMN_2195665	PANK3		ILMN_1799467	SAMD9L
ILMN_2196287	INGX		ILMN_1799667	KIF4A
ILMN_2197693	CTNNA2		ILMN_1799688	CDC23
ILMN_2198185	CXorf12		ILMN_1799796	KIAA1008
ILMN_2200503	NIT2		ILMN_1800164	PPFIA1
ILMN_2201533	C17orf61		ILMN_1800311	HSF2
ILMN_2203588	MYL5		ILMN_1800412	BMP1
ILMN_2205245	ATPBD1B		ILMN_1800976	NFATC3
ILMN_2207539	RPS17		ILMN_1801205	GPNMB
ILMN_2208373	TMEM164		ILMN_1801215	PDDC1
ILMN_2210129	PRIM1		ILMN_1801403	DCUN1D4
ILMN_2210837	CDC26		ILMN_1801464	ANKFY1
ILMN_2211122			ILMN_1801553	LEO1
ILMN_2212763	ICAM3		ILMN_1802397	GNA11
ILMN_2215656	MAGOH		ILMN_1802519	VPS36
ILMN_2218450	LSM1		ILMN_1802524	ICAM5
ILMN_2222750	RPL23AP7		ILMN_1802603	RFNG
ILMN_2227573	GSTO1		ILMN_1802894	VKORC1L1
ILMN_2232166	MDS025		ILMN_1803302	CRK
ILMN_2232430	NMD3		ILMN_1803376	AEBP2
ILMN_2233878	LOC728492		ILMN_1803672
ILMN_2238928	RAD51C		ILMN_1803773	MAG
ILMN_2239772	FAM108A2		ILMN_1803819	IQGAP1
ILMN_2242309	CACNG5		ILMN_1803855	FAIM2
ILMN_2245676	BTF3		ILMN_1803995	TM7SF3
ILMN_2255310	RPS15A		ILMN_1804329	TUSC2
ILMN_2261973			ILMN_1804357	GNG4
ILMN_2266309	CEPT1		ILMN_1804448	MSI2
ILMN_2267365	C11orf17		ILMN_1804490	PRKRIP1
ILMN_2267787	HPS1		ILMN_1804530	LOC653888
ILMN_2277523	DIP2A		ILMN_1804822	SRXN1
ILMN_2277676	ERCC1		ILMN_1804907	OR1F2
ILMN_2278561	RABL2B		ILMN_1804988	MOAP1
ILMN_2281486	CNGA3		ILMN_1805342	LOC652634
ILMN_2283325	GPR177		ILMN_1805646	SS18
ILMN_2285802	SEC14L1		ILMN_1805800	RAB5A
ILMN_2287276			ILMN_1805828	VRK1
ILMN_2288784	CCDC34		ILMN_1805853	LOC653583
ILMN_2289775	HAX1		ILMN_1805992	KIAA1598
ILMN_2290998	CCS		ILMN_1806017	PSME1
ILMN_2299843	ATP5S		ILMN_1806044
ILMN_2300396	COMMD5		ILMN_1806634	NNT
ILMN_2302716	ALDH18A1		ILMN_1806804	USP14
ILMN_2311779	TMUB2		ILMN_1807016	LHX2
ILMN_2312709	LCMT1		ILMN_1807596	UBAP1
ILMN_2313782	ATG4A		ILMN_1807600	NPLOC4
ILMN_2316173	AP1S1		ILMN_1807737	DXYS155E
ILMN_2318733	BNIP1		ILMN_1808584	FAM36A
ILMN_2319000	MATK		ILMN_1808777	EHD2
ILMN_2320888	CXCR4		ILMN_1808811	KIAA0963
ILMN_2321975	PPEF1		ILMN_1808919	HPS4
ILMN_2323774	RPAIN		ILMN_1809139	AHCTF1
ILMN_2325234	PQBP1		ILMN_1809344	BTBD10
ILMN_2328666	CD83		ILMN_1809400	FAM49B
ILMN_2330584	DDX19B		ILMN_1809417	LRFN4
ILMN_2332250	ACOT7		ILMN_1809662	LOC440145
ILMN_2334693	NARF		ILMN_1809750	TDRD1
ILMN_2336781	SOD2		ILMN_1809889	CCDC117
ILMN_2337955	ZMAT5		ILMN_1810020	OR10G4
ILMN_2338785	RPS14		ILMN_1810116	INPP5B
ILMN_2341952	MRPL35		ILMN_1810127	ZNF789
ILMN_2342121	PSMD13		ILMN_1810166	SERPINA2
ILMN_2343563	ANAPC11		ILMN_1810327	HNRPUL2
ILMN_2348050	MRPL21		ILMN_1810727	LOC283130
ILMN_2348093	ATP5J		ILMN_1810838	MTDH
ILMN_2352131	ERBB2		ILMN_1811110	TDRD9
ILMN_2352724	PIGN		ILMN_1811301	INPP5E
ILMN_2356111	SLC41A3		ILMN_1811367	MAT2B
ILMN_2356672	EIF2B4		ILMN_1811574	MAPK8IP3
ILMN_2356838	CEPT1		ILMN_1811972	MYCBP2
ILMN_2358540	RBMS1		ILMN_1812898	ZNF132
ILMN_2358626	ADK		ILMN_1813027	TRIM41
ILMN_2360184	INVS		ILMN_1813240	EIF1AX
ILMN_2360705	ACSL3		ILMN_1813625	TRIM25
ILMN_2362368	U2AF1		ILMN_1813685	RAB7L1
ILMN_2363361	SFXN4		ILMN_1813834	PRMT6
ILMN_2364376	ILK		ILMN_1814808	BFAR
ILMN_2364384	PPARG		ILMN_1814966	PIAS3
ILMN_2364674	TRPT1		ILMN_1815023	PIM1
ILMN_2364700	ENSA		ILMN_1815102	LCAT
ILMN_2366972	NUDT6		ILMN_1815121	PLAGL1
ILMN_2371685	UBE2E1		ILMN_1815148	MAN2A2
ILMN_2372200			ILMN_1815264	RHBDD3
ILMN_2373062	RHBDF2		ILMN_1815668	GTF2IP1
ILMN_2373728	ASB9		ILMN_1815718	BTRC
ILMN_2375651	SCNM1		ILMN_1815773	MDAC1
ILMN_2376723	CDKN2B		ILMN_1818617
ILMN_2377496	ERCC1		ILMN_1821176
ILMN_2380740	MTO1		ILMN_1821671
ILMN_2381296	GSTZ1		ILMN_1822281
ILMN_2381697	P4HA2		ILMN_1827840
ILMN_2381841	DDX19B		ILMN_1832155
ILMN_2382558	SERF1A		ILMN_1832879
ILMN_2382717	OPN3		ILMN_1833376
ILMN_2383305	GPATC4		ILMN_1834842
ILMN_2383349	STEAP3		ILMN_1837935
ILMN_2383489	CDK5RAP3		ILMN_1841334
ILMN_2384770	EGFLAM		ILMN_1841620
ILMN_2385647	ALAS1		ILMN_1843585
ILMN_2385688	RABL2B		ILMN_1844692
ILMN_2386790	KLRC3		ILMN_1851865	LOC158376
ILMN_2387285	MSL3L1		ILMN_1852367
ILMN_2388425	EXTL2		ILMN_1853592
ILMN_2390453	BCKDHB		ILMN_1853876
ILMN_2393169	THOC5		ILMN_1855430	LOC199800
ILMN_2393296	GK		ILMN_1855673
ILMN_2393497	ATXN3		ILMN_1856861
ILMN_2395043	HSPA4		ILMN_1859524
ILMN_2396648	EXOSC1		ILMN_1859946
ILMN_2398995	MRPL24		ILMN_1862018
ILMN_2399392	SIL1		ILMN_1862180	MGC3032
ILMN_2399893	RPS24		ILMN_1863185
ILMN_2400219	SRI		ILMN_1863592
ILMN_2400250	FAM86A		ILMN_1864631
ILMN_2401761	NUDT9		ILMN_1869109
ILMN_2401822	FTSJ1		ILMN_1872419
ILMN_2403446	ABHD2		ILMN_1872564
ILMN_2404539	C20orf30		ILMN_1874506
ILMN_2405592	TMEM93		ILMN_1874530
ILMN_2405915	MRPS11		ILMN_1876924
ILMN_2406501	SOD2		ILMN_1877068
ILMN_2412549	NOLA1		ILMN_1879857
ILMN_2412564	NCBP2		ILMN_1879879
ILMN_2414027	CKLF		ILMN_1880052
ILMN_2414399	NME1		ILMN_1882519	LOC729229
ILMN_3178890			ILMN_1882590
ILMN_3179620			ILMN_1886515
ILMN_3181452			ILMN_1891901
ILMN_3187530			ILMN_1893788
ILMN_3189621			ILMN_1897741
ILMN_3190596			ILMN_1898692
ILMN_3200414	LOC441131		ILMN_1900628
ILMN_3201445	LOC728128		ILMN_1903159
ILMN_3201986			ILMN_1905593
ILMN_3208056	LOC648294		ILMN_1906110
ILMN_3209117	LOC644214		ILMN_1906187
ILMN_3209180			ILMN_1907469
ILMN_3209631	LOC728060		ILMN_1908274
ILMN_3209676	LOC644315		ILMN_1912662
ILMN_3213692	LOC441073		ILMN_1913214
ILMN_3215954			ILMN_1914143
ILMN_3217276	LOC644517		ILMN_1917290
ILMN_3220718	LOC729086		ILMN_2038777	ACTB
ILMN_3221055	LOC729154		ILMN_2041788	PLS3
ILMN_3225445	LOC732043		ILMN_2043816	ARPC5L
ILMN_3226082	LOC728620		ILMN_2047206	TXNDC10
ILMN_3226669	LOC653252		ILMN_2049364	FAM119A
ILMN_3227226	LOC727764		ILMN_2050654	SAV1
ILMN_3227604	LOC729342		ILMN_2051381	ALDH16A1
ILMN_3228595			ILMN_2051731	DUSP5P
ILMN_3231338	LOC653252		ILMN_2051900	EID-3
ILMN_3231502			ILMN_2054233	SENP6
ILMN_3232696	LOC729816		ILMN_2054928	XPNPEP3
ILMN_3233930	LOC648629		ILMN_2055700	SLBP
ILMN_3234081			ILMN_2055760	KIAA1715
ILMN_3236135	FAM86D		ILMN_2057573	FAM62B
ILMN_3236202	FLJ44451		ILMN_2058141	HMGN2
ILMN_3236653			ILMN_2059886	FLJ20699
ILMN_3236680			ILMN_2061768	HES7
ILMN_3236775			ILMN_2061950	RABGAP1
ILMN_3236928	MAPBPIP		ILMN_2062381	LCOR
ILMN_3237324	MMS19L		ILMN_2064606	TBC1D2B
ILMN_3237584			ILMN_2065690	GRAMD3
ILMN_3237623			ILMN_2067980	NKAP
ILMN_3237632	NCLN		ILMN_2070052	LOC613037
ILMN_3237641	C14orf108		ILMN_2075820	ZNF598
ILMN_3238269	NDUFA6		ILMN_2077736	LOC440508
ILMN_3238312	SRY		ILMN_2077858	SIRT7
ILMN_3238707	SNORA8		ILMN_2078547	HSPC268
ILMN_3238845	C21orf51		ILMN_2078724	C14orf153
ILMN_3239168	LOC729647		ILMN_2082244	FOXK1
ILMN_3239181	KIAA1754		ILMN_2083243	MNAT1
ILMN_3239284	EPPB9		ILMN_2083588	TTC32
ILMN_3239785			ILMN_2084059	SLC12A4
ILMN_3239946			ILMN_2084489	ZNF595
ILMN_3240003			ILMN_2087575	C19orf7
ILMN_3240470	TAIP-2		ILMN_2087692	CYBRD1
ILMN_3241140	SNORA14B		ILMN_2088612	XPO4
ILMN_3241692	MICA		ILMN_2090105	TAGLN2
ILMN_3241878			ILMN_2091123	HCG2P7
ILMN_3241953			ILMN_2092756	TMEM109
ILMN_3242038			ILMN_2096719	GRK5
ILMN_3242176	ZNF650		ILMN_2096784	TFAP2C
ILMN_3242205	GMPS		ILMN_2097793	ZBTB4
ILMN_3242551	LOC642502		ILMN_2098947	LOC338799
ILMN_3243851	LOC729396		ILMN_2099594	SRP9
ILMN_3243924	P2RXL1		ILMN_2100689	MAP2K4
ILMN_3244157	SNORD83B		ILMN_2100693	MAP2K4
ILMN_3244348	SNORA18		ILMN_2101651	MBTD1
ILMN_3244526	C10orf61		ILMN_2101832	LAPTM4B
ILMN_3244640	SNORD96A		ILMN_2102960	KIAA1370
ILMN_3244646			ILMN_2103591	MORC2
ILMN_3244982			ILMN_2103761	TLE4
ILMN_3245194			ILMN_2105033	PLDN
ILMN_3245452			ILMN_2106656	BLZF1
ILMN_3245688	DGCR6L		ILMN_2107991	HABP4
ILMN_3246273			ILMN_2110751	CHRNA5
ILMN_3246465	SNORA16A		ILMN_2113535	PCYOX1
ILMN_3247064			ILMN_2113738	C8orf45
ILMN_3247148			ILMN_2115490	NBPF20
ILMN_3247728	ZNF364		ILMN_2115949	ZNF394
ILMN_3247882	PRNPIP		ILMN_2116127	NPEPPS
ILMN_3248403	SDHC		ILMN_2117171	LMO4
ILMN_3248443	SNHG6		ILMN_2117223	ROD1
ILMN_3248511	C8orf13		ILMN_2117323	PIK3C2B
ILMN_3248803	LOC729680		ILMN_2117569	C1orf176
ILMN_3248975	PPP4C		ILMN_2117716	DXYS155E
ILMN_3249161	LOC401589		ILMN_2123312	LRAP
ILMN_3249172			ILMN_2125010	SCAP2
ILMN_3250268	LOC643911		ILMN_2125675	LOC728643
ILMN_3251629			ILMN_2127328	PURA
ILMN_3252395			ILMN_2128639	C10orf47
ILMN_3253599	C5orf27		ILMN_2128668	FOXJ3
ILMN_3258321			ILMN_2130078	MGC13017
ILMN_3259223			ILMN_2130441	HLA-H
ILMN_3260910	LOC728461		ILMN_2130514	FAM76B
ILMN_3261197	ATP5E		ILMN_2132809	ARHGEF10
ILMN_3263329	NOLA1		ILMN_2134381	C14orf85
ILMN_3263974	LOC392371		ILMN_2134538	FTHL11
ILMN_3264543			ILMN_2136177	CNOT6
ILMN_3267568			ILMN_2139052	ZKSCAN1
ILMN_3268083			ILMN_2140389	FAM11A
ILMN_3270528	ZNF44		ILMN_2141259	SPAG5
ILMN_3271179			ILMN_2143822	ZNF148
ILMN_3272768			ILMN_2144791	LOC653641
ILMN_3275590	LOC647302		ILMN_2149226	CAV1
ILMN_3278157			ILMN_2149766	APPBP2
ILMN_3281563	LOC648771		ILMN_2151281	GABARAPL1
ILMN_3282321			ILMN_2152131	ACTB
ILMN_3287244	LOC728138		ILMN_2153495	WNT7B
ILMN_3288587	LOC51255		ILMN_2154322	SEMA3E
ILMN_3288966			ILMN_2155480	RAB43
ILMN_3292690	C10orf39		ILMN_2155719
ILMN_3293146	LOC642975		ILMN_2157951	STX6
ILMN_3296519			ILMN_2158242	SHOC2
ILMN_3297317	LOC728658		ILMN_2158336	SH3GLB2
ILMN_3297455			ILMN_2159322	SLK
ILMN_3297876	LOC342865		ILMN_2160727	PSCD3
ILMN_3298167			ILMN_2161330	SPDEF
ILMN_3298694	MGC87315		ILMN_2161746	TRIP10
ILMN_3300313	PH-4		ILMN_2163723	KRT7
ILMN_3302223	LOC728288		ILMN_2165753
ILMN_3302905	LOC729798		ILMN_2166384	RANBP5
ILMN_3304130			ILMN_2167616	NACA
ILMN_3305472	RNF190		ILMN_2169439	ITGAV
ILMN_3305849			ILMN_2169490	TDRD9
ILMN_3306019	LOC729535		ILMN_2173524	FOXD4
ILMN_3306215	LOC729926		ILMN_2173835	FTHL3
ILMN_3307158	ATG4A		ILMN_2174729	ZNF318
ILMN_3307700	SPCS3		ILMN_2175094	TDRD1
ILMN_3307940	FLJ35776		ILMN_2175601	VDAC1
ILMN_3307950	CDK5RAP3		ILMN_2175894	HNRPR
ILMN_3308828			ILMN_2176037	GNA13
ILMN_3310336			ILMN_2176882	ZNF69
			ILMN_2177090	NBPF11
			ILMN_2180352	DIP2B
			ILMN_2182335	ARID2
			ILMN_2182750	DDX1
			ILMN_2185845	BRSK1
			ILMN_2186806	HLA-F
			ILMN_2188204	ATG12
			ILMN_2192032	SRP19
			ILMN_2193942	IFNA13
			ILMN_2194852	FLJ46309
			ILMN_2195138	SAMD11
			ILMN_2195914	GGH
			ILMN_2196097	PPP2CA
			ILMN_2198893	LOC407835
			ILMN_2200331	H2AFX
			ILMN_2200636	KIAA1267
			ILMN_2203463	SPATS2
			ILMN_2203876	CCDC68
			ILMN_2203891	SMAD7
			ILMN_2203950	LOC649853
			ILMN_2204726	EDD1
			ILMN_2204909	XRCC2
			ILMN_2205050	PRKX
			ILMN_2206188	SHROOM4
			ILMN_2207393	CNOT3
			ILMN_2207720	ITM2B
			ILMN_2208158	GTF2IP1
			ILMN_2210386	TMEM17
			ILMN_2211780	SLC25A4
			ILMN_2212823	ZNF577
			ILMN_2212909	MELK
			ILMN_2214678	MXD1
			ILMN_2214910	EPHB4
			ILMN_2214997	LRRFIP1
			ILMN_2215824	LOC653436
			ILMN_2217935	RFC1
			ILMN_2221673	ASNSD1
			ILMN_2222074	PTPN12
			ILMN_2222880	MGC26694
			ILMN_2223720	ASCIZ
			ILMN_2226955	ECOP
			ILMN_2227495	ZNF549
			ILMN_2230577	RABGEF1
			ILMN_2232712	MYO10
			ILMN_2233279	C19orf31
			ILMN_2233366	DDEF1
			ILMN_2233493	GPBP1
			ILMN_2235745	GRIPAP1
			ILMN_2235785	KCNH6
			ILMN_2241775
			ILMN_2244631	STEAP1
			ILMN_2259119	PRMT2
			ILMN_2262203	PMS2
			ILMN_2262275	RFP2
			ILMN_2265995	NBPF3
			ILMN_2271627	ATXN2L
			ILMN_2274199	SUPT3H
			ILMN_2274586
			ILMN_2276000	CPNE1
			ILMN_2276002	CPNE1
			ILMN_2278908	GGA1
			ILMN_2279367	FCAR
			ILMN_2279834	ZNF483
			ILMN_2285713	TDP1
			ILMN_2286800	DNM1L
			ILMN_2286870	CSNK1D
			ILMN_2288483	C3orf34
			ILMN_2290007	COBRA1
			ILMN_2293692	CREBBP
			ILMN_2297069	KIAA0738
			ILMN_2304996	RFNG
			ILMN_2306066	FUS
			ILMN_2309245	BIN1
			ILMN_2311278	ADD3
			ILMN_2311674	ADCY6
			ILMN_2312296	PCBP2
			ILMN_2313074	DEDD
			ILMN_2313158	MBNL1
			ILMN_2314007	TCF12
			ILMN_2316918	PANK1
			ILMN_2317581	SHANK3
			ILMN_2319326	ADARB1
			ILMN_2319588	OKL38
			ILMN_2320480	LOC400464
			ILMN_2320513	APBB3
			ILMN_2320964	ADAR
			ILMN_2323366	SDHC
			ILMN_2323491	NUP62
			ILMN_2323526	WAC
			ILMN_2326712	BACE2
			ILMN_2327346	SSBP4
			ILMN_2327655	LOC146909
			ILMN_2328378	OSBPL3
			ILMN_2328972	DNMT3B
			ILMN_2329773	RAB27A
			ILMN_2329834	RBM12
			ILMN_2330267	ABCE1
			ILMN_2330382	PAQR6
			ILMN_2330861	SMC4
			ILMN_2331062	CBFA2T2
			ILMN_2332105	WRNIP1
			ILMN_2332553	MSRB3
			ILMN_2332713	SLC25A3
			ILMN_2333107	AES
			ILMN_2333687	CD59
			ILMN_2334242	CREB1
			ILMN_2334587
			ILMN_2337740	TULP4
			ILMN_2337941	COPS8
			ILMN_2338565	DBNDD2
			ILMN_2339028	PKD1
			ILMN_2339748	RNF13
			ILMN_2340052	NCOR2
			ILMN_2340259	PDE4B
			ILMN_2340935	WBP5
			ILMN_2342841	AFTPH
			ILMN_2344216	STX2
			ILMN_2344850	VPS26A
			ILMN_2347380	ARHGEF11
			ILMN_2347888	LARP4
			ILMN_2347917	EED
			ILMN_2349006	USP21
			ILMN_2349600	BRD8
			ILMN_2350122	RFP2
			ILMN_2350421	C19orf29
			ILMN_2350514	TBX1
			ILMN_2350970	SOCS5
			ILMN_2352036	RTN4
			ILMN_2352580	MBD1
			ILMN_2352917	LTBP4
			ILMN_2353327	RNF38
			ILMN_2354381	PON2
			ILMN_2354673	PAK4
			ILMN_2356311	C21orf51
			ILMN_2357134	SPHK1
			ILMN_2357260	CPSF4
			ILMN_2358733	TAZ
			ILMN_2360028	NFATC3
			ILMN_2361104	ZMAT3
			ILMN_2362911	CLK2
			ILMN_2363106	RBM23
			ILMN_2364535	RNUT1
			ILMN_2367126	ALAS2
			ILMN_2367165	ABTB1
			ILMN_2367239	DSCR1
			ILMN_2368576	UBA52
			ILMN_2369953	ARL4A
			ILMN_2370099	MATN4
			ILMN_2370135	HNRPU
			ILMN_2370296	ENAH
			ILMN_2370872	GRINA
			ILMN_2371590	DDX17
			ILMN_2372398	ALDH5A1
			ILMN_2373830	ATN1
			ILMN_2374692	WAC
			ILMN_2375002	MAP4K4
			ILMN_2375003	MAP4K4
			ILMN_2378048	HNRPK
			ILMN_2378376	CYB561
			ILMN_2379080	NFATC2IP
			ILMN_2379375	PPP1R12B
			ILMN_2380418	BICD2
			ILMN_2380698	DSTN
			ILMN_2381064	TPD52
			ILMN_2381758	G3BP2
			ILMN_2383693	UPF2
			ILMN_2383964	CDCA4
			ILMN_2384237	STAP2
			ILMN_2384857	DHRS2
			ILMN_2387784	DEAF1
			ILMN_2387799	PDPK1
			ILMN_2388585	GOPC
			ILMN_2389582	HNRPL
			ILMN_2390974	DNAJB2
			ILMN_2391765	C6orf48
			ILMN_2392352	CTPS2
			ILMN_2392356	CTPS2
			ILMN_2393573	RASSF1
			ILMN_2394264
			ILMN_2395728	HNRPUL1
			ILMN_2396786	ZNF266
			ILMN_2397776	ASB6
			ILMN_2397880	CSTF3
			ILMN_2398039	TCERG1
			ILMN_2399310	MLLT10
			ILMN_2399328	COBRA1
			ILMN_2399896	SEC31L1
			ILMN_2400583	USP9X
			ILMN_2401057	CANX
			ILMN_2401258	FAM13A1
			ILMN_2401352	UHRF1
			ILMN_2401769	PHF14
			ILMN_2401779	FAM102A
			ILMN_2402629	METTL9
			ILMN_2402766	AFTPH
			ILMN_2402972	GGA3
			ILMN_2403047	ARL13B
			ILMN_2403852	PSCD1
			ILMN_2403906	ARFIP1
			ILMN_2406335	ANKRD17
			ILMN_2407389	GPNMB
			ILMN_2407811	KIAA1787
			ILMN_2408240	DTNBP1
			ILMN_2408415	RPL9
			ILMN_2408576	C9orf88
			ILMN_2409318	RCCD1
			ILMN_2409754	PRR5
			ILMN_2410540	CASP2
			ILMN_2410772	KEAP1
			ILMN_2410909	AKT1
			ILMN_2410929	PAPSS2
			ILMN_2410938	SMOC1
			ILMN_2410986	STAT3
			ILMN_2411794	PTPRA
			ILMN_2411963	RBM39
			ILMN_2412294	GNB5
			ILMN_2412384	CCNE2
			ILMN_2413259	SOCS4
			ILMN_2413780	SEZ6L2
			ILMN_2413898	MCM10
			ILMN_2413899	MCM10
			ILMN_2414014	RBM10
			ILMN_2414366	HTATIP
			ILMN_2415529	CDK5RAP2
			ILMN_2415748	WSB1
			ILMN_3175715
			ILMN_3177285	HNRPR
			ILMN_3177532
			ILMN_3180557
			ILMN_3180989	RIPK5
			ILMN_3181215	HRB
			ILMN_3181400
			ILMN_3181420	HMG2L1
			ILMN_3182069
			ILMN_3188106
			ILMN_3188517
			ILMN_3192791	HNRPM
			ILMN_3197767	LOC645691
			ILMN_3200261
			ILMN_3202024	LOC392437
			ILMN_3202483
			ILMN_3204890	LOC345041
			ILMN_3206132	LOC388076
			ILMN_3208881	LOC647597
			ILMN_3209358	LOC729985
			ILMN_3210917	LOC389168
			ILMN_3211343
			ILMN_3223500
			ILMN_3223798
			ILMN_3225534
			ILMN_3227023
			ILMN_3227315	LOC729009
			ILMN_3231881
			ILMN_3231944
			ILMN_3232828
			ILMN_3233229
			ILMN_3234093
			ILMN_3234436
			ILMN_3234963
			ILMN_3235221
			ILMN_3235637
			ILMN_3236423
			ILMN_3236637
			ILMN_3236732
			ILMN_3237177	CCDC98
			ILMN_3237368	LOC644132
			ILMN_3237404
			ILMN_3237656
			ILMN_3237698
			ILMN_3237986	TMEM32
			ILMN_3238053
			ILMN_3238183
			ILMN_3238221	FLJ42627
			ILMN_3238274	BTBD2
			ILMN_3238785
			ILMN_3238869
			ILMN_3238889
			ILMN_3239113
			ILMN_3239225
			ILMN_3239236
			ILMN_3239240
			ILMN_3239378	MGC21874
			ILMN_3239965	INDO
			ILMN_3240092	CRSP6
			ILMN_3240314	LOC642658
			ILMN_3241071	C12orf63
			ILMN_3241076
			ILMN_3241164
			ILMN_3241182
			ILMN_3241204
			ILMN_3241212	LOC727868
			ILMN_3241218	ANKIB1
			ILMN_3241626
			ILMN_3241853	dJ222E13.2
			ILMN_3243381	KIAA0152
			ILMN_3243657	LOC646071
			ILMN_3243664	LOC728888
			ILMN_3243827
			ILMN_3244065	LOC90120
			ILMN_3244110	LOC727866
			ILMN_3244516	FLJ30092
			ILMN_3244693
			ILMN_3244929	LOC728468
			ILMN_3245066	DENND4B
			ILMN_3245236	FBS1
			ILMN_3245559	CDK2AP1
			ILMN_3245907	RAI16
			ILMN_3246051	LOC642633
			ILMN_3246388	CRSP2
			ILMN_3246678
			ILMN_3246766
			ILMN_3247732	U2AF1L2
			ILMN_3247781	LOC653340
			ILMN_3247802
			ILMN_3247998	BRDG1
			ILMN_3248026
			ILMN_3248218
			ILMN_3248759
			ILMN_3249110	C12orf22
			ILMN_3249261	RPA1
			ILMN_3249566
			ILMN_3249608
			ILMN_3249807	FAM33A
			ILMN_3251085
			ILMN_3251232
			ILMN_3251317
			ILMN_3251423
			ILMN_3251440
			ILMN_3251472	TOMM20
			ILMN_3251511
			ILMN_3251565
			ILMN_3251737	EEF1A1
			ILMN_3257566	RIPK5
			ILMN_3257884	HMG2L1
			ILMN_3258887
			ILMN_3260345	HRB
			ILMN_3262454
			ILMN_3262849
			ILMN_3263099
			ILMN_3264112
			ILMN_3265365
			ILMN_3265742
			ILMN_3267017
			ILMN_3269405	HNRPM
			ILMN_3270588	LOC727852
			ILMN_3274470
			ILMN_3275305
			ILMN_3275575	LOC648980
			ILMN_3275672
			ILMN_3275771	LOC642567
			ILMN_3276016	LOC339843
			ILMN_3276971	LOC727855
			ILMN_3278070
			ILMN_3279017	LOC389223
			ILMN_3282587	LOC644914
			ILMN_3289963	LOC642550
			ILMN_3292320	LOC642513
			ILMN_3294033	LOC339970
			ILMN_3294071
			ILMN_3294106
			ILMN_3297945	UBE1
			ILMN_3297996	LOC728732
			ILMN_3298423	C20orf100
			ILMN_3300198	LOC729580
			ILMN_3302919	FER1L3
			ILMN_3305938	SGK
			ILMN_3305949	LOC730246
			ILMN_3306730	FLJ20273
			ILMN_3307926	ADRBK1
			ILMN_3308200
			ILMN_3308540
			ILMN_3309769
